# Supplementary material for: Cottonseed Press Cake as a Potential Diet for Industrially Farmed Black Soldier Fly Larvae Triggers Adaptations of Their Bacterial and Fungal Gut Microbiota
Source: Front Microbiol. 2021 Mar 29;12:634503. doi: 10.3389/fmicb.2021.634503 (PMC8039154; doi:10.3389/fmicb.2021.634503)
Supplement: Supplementary file 1 [file Table_2.xlsx]

## Sheet: Supplementary Table 2
Supplementary Table 2. Interactive spreadsheet with the detailed results of the bacterial community composition of feed, BSFL guts, and BSFL frass of both diets (CF and CPC) based on 16S rRNA gene sequencing. Shown are the relative abundances of ASV counts on different taxonomic levels. The categories on the left allow switching between different taxonomic levels (2: Phylum; 3: Class; 4: Order; 5…
Taxonomic level						CF - Feed			CF - Gut									CF - Frass			CPC - Feed			CPC - Gut									CPC - Frass
Phylum	Class	Order	Family	Genus	Species	CF_feed_01	CF_feed_02	CF_feed_03	CF_gut_04	CF_gut_05	CF_gut_08	CF_gut_09	CF_gut_13	CF_gut_14	CF_gut_16	CF_gut_19	CF_gut_20	CF_frass_02	CF_frass_03	CF_frass_04	CPC_feed_01	CPC_feed_02	CPC_feed_03	CPC_gut_01	CPC_gut_02	CPC_gut_03	CPC_gut_07	CPC_gut_09	CPC_gut_10	CPC_gut_11	CPC_gut_12	CPC_gut_13	CPC_frass_01	CPC_frass_02	CPC_frass_03
Actinobacteria	Actinobacteria	Actinomycetales	Actinomycetaceae	Actinomyces	metagenome	0	0	0	0	0	0	0	0	0	0	0	0	0	0	0	0	0	1.0989	0	4.62562	6.37272	1.45893	5.77546	4.91725	3.38011	6.25342	3.35841	0	0	0.0581641
Actinobacteria	Actinobacteria	Actinomycetales	Actinomycetaceae	Actinomyces	metagenome	0	0	0	0	0	0	0	0	0	0	0	0	0	0	0	0	0	0	0	0.705432	1.09347	0.191832	0.764664	0.786761	0.515936	1.18505	0.672906	0	0	0
Actinobacteria	Actinobacteria	Actinomycetales	Actinomycetaceae	Actinomyces	metagenome	0	0	0	0	0	0	0	0	0	0	0	0	0	0	0	0	0	0	0	0	0	0	0	0.535811	0.361637	0	0	0	0	0
					metagenome	0	0	0	0	0	0	0	0	0	0	0	0	0	0	0	0	0	1.0989	0	5.33105	7.4662	1.65076	6.54012	6.23983	4.25768	7.43847	4.03132	0	0	0.0581641
Actinobacteria	Actinobacteria	Actinomycetales	Actinomycetaceae	Actinomyces	NA	0	0	0	0	1.27064	1.25185	2.41198	0	0.28162	0.307049	0.410109	2.50016	0	0	0	0	0	0	0.0527188	0	0.623163	0	0.242893	0.081389	0.0626838	0	0.195755	0	0	0
					NA	0	0	0	0	1.27064	1.25185	2.41198	0	0.28162	0.307049	0.410109	2.50016	0	0	0	0	0	0	0.0527188	0	0.623163	0	0.242893	0.081389	0.0626838	0	0.195755	0	0	0
Actinobacteria	Actinobacteria	Actinomycetales	Actinomycetaceae	Actinomyces	uncultured Actinomycetales bacterium	0	0	0	0.125152	0.376176	0.674427	1.8245	0.920568	0.285185	0.581433	0.425488	7.19039	0.260368	0.138546	0.098927	0	0	0	0	12.7482	15.92	2.5443	15.806	14.1549	8.71787	11.7958	7.5182	0.0839083	0.125935	0.195643
Actinobacteria	Actinobacteria	Actinomycetales	Actinomycetaceae	Actinomyces	uncultured Actinomycetales bacterium	0	0	0	0	2.73772	3.25665	1.60109	0.578643	1.00528	0.70556	2.18896	5.51069	0	0	0	0	0	0	0	5.46206	6.43151	1.09041	6.63908	5.52767	3.60673	4.26618	2.91797	0	0	0
Actinobacteria	Actinobacteria	Actinomycetales	Actinomycetaceae	Actinomyces	uncultured Actinomycetales bacterium	0	0	0	0	0.0710554	0.21711	0.066195	0	0.0142592	0.0457307	0.0666427	0.193811	0.0309962	0.0301187	0.00760977	0	0	0	0	0	0.0470312	0	0.0179921	0.00678242	0.00482183	0.182315	0.018352	0	0	0
					uncultured Actinomycetales bacterium	0	0	0	0.125152	3.18495	4.14819	3.49179	1.49921	1.30472	1.33272	2.68109	12.8949	0.291364	0.168665	0.106537	0	0	0	0	18.2102	22.3986	3.63471	22.4631	19.6894	12.3294	16.2443	10.4545	0.0839083	0.125935	0.195643
				Actinomyces		0	0	0	0.125152	4.45559	5.40004	5.90377	1.49921	1.58634	1.63977	3.0912	15.3951	0.291364	0.168665	0.106537	0	0	1.0989	0.0527188	23.5413	30.4879	5.28548	29.2461	26.0106	16.6498	23.6828	14.6816	0.0839083	0.125935	0.253807
Actinobacteria	Actinobacteria	Actinomycetales	Actinomycetaceae	Flaviflexus	uncultured bacterium	0	0	0	0	0	0	0	0	0	0	0	0	0	0	0	0	0	0	0	0	0	0	0	0	0	0	0	0.158493	0.200015	0.158629
Actinobacteria	Actinobacteria	Actinomycetales	Actinomycetaceae	Flaviflexus	uncultured bacterium	0	0	0	0	0	0	0	0	0	0	0	0	0	0	0	0	0	0	0	0	0	0	0	0	0	0	0	0.0279694	0	0
					uncultured bacterium	0	0	0	0	0	0	0	0	0	0	0	0	0	0	0	0	0	0	0	0	0	0	0	0	0	0	0	0.186463	0.200015	0.158629
				Flaviflexus		0	0	0	0	0	0	0	0	0	0	0	0	0	0	0	0	0	0	0	0	0	0	0	0	0	0	0	0.186463	0.200015	0.158629
			Actinomycetaceae			0	0	0	0.125152	4.45559	5.40004	5.90377	1.49921	1.58634	1.63977	3.0912	15.3951	0.291364	0.168665	0.106537	0	0	1.0989	0.0527188	23.5413	30.4879	5.28548	29.2461	26.0106	16.6498	23.6828	14.6816	0.270371	0.32595	0.412437
		Actinomycetales				0	0	0	0.125152	4.45559	5.40004	5.90377	1.49921	1.58634	1.63977	3.0912	15.3951	0.291364	0.168665	0.106537	0	0	1.0989	0.0527188	23.5413	30.4879	5.28548	29.2461	26.0106	16.6498	23.6828	14.6816	0.270371	0.32595	0.412437
Actinobacteria	Actinobacteria	Corynebacteriales	Corynebacteriaceae	Corynebacterium 1	NA	0	0	0	0	0	0	0.839849	0.157812	0	0	0	0.16797	43.5621	57.7556	56.6624	0	0	0	0	0	0	0	0	0	0	0	0	0	0	0
					NA	0	0	0	0	0	0	0.839849	0.157812	0	0	0	0.16797	43.5621	57.7556	56.6624	0	0	0	0	0	0	0	0	0	0	0	0	0	0	0
Actinobacteria	Actinobacteria	Corynebacteriales	Corynebacteriaceae	Corynebacterium 1	Corynebacterium stationis	0	0	0	0	0	0	0	0	0	0	0	0	0	0.367448	0.350049	0	0	0	0	0	0	0	0	0	0	0	0	0	0	0
Actinobacteria	Actinobacteria	Corynebacteriales	Corynebacteriaceae	Corynebacterium 1	Corynebacterium stationis	0	0	0	0	0	0	0	0	0	0	0	0	0.471143	0	0	0	0	0	0	0	0	0	0	0	0	0	0	0	0	0
Actinobacteria	Actinobacteria	Corynebacteriales	Corynebacteriaceae	Corynebacterium 1	Corynebacterium stationis	0	0	0	0	0	0	0	0	0	0	0	0	0	0.14457	0.121756	0	0	0	0	0	0	0	0	0	0	0	0	0	0	0
					Corynebacterium stationis	0	0	0	0	0	0	0	0	0	0	0	0	0.471143	0.512017	0.471806	0	0	0	0	0	0	0	0	0	0	0	0	0	0	0
				Corynebacterium 1		0	0	0	0	0	0	0.839849	0.157812	0	0	0	0.16797	44.0332	58.2676	57.1342	0	0	0	0	0	0	0	0	0	0	0	0	0	0	0
			Corynebacteriaceae			0	0	0	0	0	0	0.839849	0.157812	0	0	0	0.16797	44.0332	58.2676	57.1342	0	0	0	0	0	0	0	0	0	0	0	0	0	0	0
		Corynebacteriales				0	0	0	0	0	0	0.839849	0.157812	0	0	0	0.16797	44.0332	58.2676	57.1342	0	0	0	0	0	0	0	0	0	0	0	0	0	0	0
Actinobacteria	Actinobacteria	Kineosporiales	Kineosporiaceae	Pseudokineococcus	NA	0	0	0	0	0	0	0	0	0	0	0	0	0	0	0	2.33645	2.35294	0	0	0	0	0	0	0	0	0	0	0	0	0
					NA	0	0	0	0	0	0	0	0	0	0	0	0	0	0	0	2.33645	2.35294	0	0	0	0	0	0	0	0	0	0	0	0	0
				Pseudokineococcus		0	0	0	0	0	0	0	0	0	0	0	0	0	0	0	2.33645	2.35294	0	0	0	0	0	0	0	0	0	0	0	0	0
			Kineosporiaceae			0	0	0	0	0	0	0	0	0	0	0	0	0	0	0	2.33645	2.35294	0	0	0	0	0	0	0	0	0	0	0	0	0
		Kineosporiales				0	0	0	0	0	0	0	0	0	0	0	0	0	0	0	2.33645	2.35294	0	0	0	0	0	0	0	0	0	0	0	0	0
Actinobacteria	Actinobacteria	Micrococcales	Beutenbergiaceae	Salana	uncultured bacterium	0	0	0	0	0	0	0.719871	0.197265	0.0213888	0.150258	0	0.419924	0.0371955	0.0722848	0	0	0	0	0	0.352716	0.364491	0.0353375	0.332854	0.305209	0.47254	0.528715	0.281397	0	0	0
					uncultured bacterium	0	0	0	0	0	0	0.719871	0.197265	0.0213888	0.150258	0	0.419924	0.0371955	0.0722848	0	0	0	0	0	0.352716	0.364491	0.0353375	0.332854	0.305209	0.47254	0.528715	0.281397	0	0	0
				Salana		0	0	0	0	0	0	0.719871	0.197265	0.0213888	0.150258	0	0.419924	0.0371955	0.0722848	0	0	0	0	0	0.352716	0.364491	0.0353375	0.332854	0.305209	0.47254	0.528715	0.281397	0	0	0
			Beutenbergiaceae			0	0	0	0	0	0	0.719871	0.197265	0.0213888	0.150258	0	0.419924	0.0371955	0.0722848	0	0	0	0	0	0.352716	0.364491	0.0353375	0.332854	0.305209	0.47254	0.528715	0.281397	0	0	0
Actinobacteria	Actinobacteria	Micrococcales	Brevibacteriaceae	Brevibacterium	Brevibacterium ravenspurgense	0	0	0	0	0	0	0	0	0	0	0	0	0.0433947	0	0	0	0	0	0	0	0	0	0	0	0	0	0	0	0	0
					Brevibacterium ravenspurgense	0	0	0	0	0	0	0	0	0	0	0	0	0.0433947	0	0	0	0	0	0	0	0	0	0	0	0	0	0	0	0	0
				Brevibacterium		0	0	0	0	0	0	0	0	0	0	0	0	0.0433947	0	0	0	0	0	0	0	0	0	0	0	0	0	0	0	0	0
Actinobacteria	Actinobacteria	Micrococcales	Brevibacteriaceae	NA	NA	0	0	0	0	0	0	0	0	0	0	0	0	0	0.0120475	0	0	0	0	0	0	0	0	0	0	0	0	0	0	0	0
					NA	0	0	0	0	0	0	0	0	0	0	0	0	0	0.0120475	0	0	0	0	0	0	0	0	0	0	0	0	0	0	0	0
				NA		0	0	0	0	0	0	0	0	0	0	0	0	0	0.0120475	0	0	0	0	0	0	0	0	0	0	0	0	0	0	0	0
			Brevibacteriaceae			0	0	0	0	0	0	0	0	0	0	0	0	0.0433947	0.0120475	0	0	0	0	0	0	0	0	0	0	0	0	0	0	0	0
Actinobacteria	Actinobacteria	Micrococcales	Dermabacteraceae	Brachybacterium	NA	0	0	0	0	0	0	0	0	0	0	0	0	0	0	0	0	0	0	0	0	0	0	0	0	0	0	0	0	0	0.00528765
					NA	0	0	0	0	0	0	0	0	0	0	0	0	0	0	0	0	0	0	0	0	0	0	0	0	0	0	0	0	0	0.00528765
				Brachybacterium		0	0	0	0	0	0	0	0	0	0	0	0	0	0	0	0	0	0	0	0	0	0	0	0	0	0	0	0	0	0.00528765
			Dermabacteraceae			0	0	0	0	0	0	0	0	0	0	0	0	0	0	0	0	0	0	0	0	0	0	0	0	0	0	0	0	0	0.00528765
Actinobacteria	Actinobacteria	Micrococcales	Microbacteriaceae	Curtobacterium	NA	0	19.0476	0	0	0	0	0	0	0	0	0	0	0	0	0	1.16822	0	0	0	0	0	0	0	0	0	0	0	0	0	0
					NA	0	19.0476	0	0	0	0	0	0	0	0	0	0	0	0	0	1.16822	0	0	0	0	0	0	0	0	0	0	0	0	0	0
				Curtobacterium		0	19.0476	0	0	0	0	0	0	0	0	0	0	0	0	0	1.16822	0	0	0	0	0	0	0	0	0	0	0	0	0	0
Actinobacteria	Actinobacteria	Micrococcales	Microbacteriaceae	Leucobacter	NA	0	0	0	0	0	0	0	0	0	0	0	0	0	0	0	0	0	0	0	0	0	0	0	0	0	0	0.0672906	3.80384	5.00778	5.94332
Actinobacteria	Actinobacteria	Micrococcales	Microbacteriaceae	Leucobacter	NA	0	0	0	0	0	0	0	0	0	0	0	0	0	0	0	0	0	0	0	0	0	0	0	0	0	0	0	0	0.111119	0.116328
					NA	0	0	0	0	0	0	0	0	0	0	0	0	0	0	0	0	0	0	0	0	0	0	0	0	0	0	0.0672906	3.80384	5.1189	6.05964
Actinobacteria	Actinobacteria	Micrococcales	Microbacteriaceae	Leucobacter	uncultured bacterium	0	0	0	0	0	0	0	0	0	0	0	0	0	0	0	0	0	0	0.0263594	0	0.0470312	0	0	0	0	0	0	0.17714	0.162975	0.44945
Actinobacteria	Actinobacteria	Micrococcales	Microbacteriaceae	Leucobacter	uncultured bacterium	0	0	0	0	0	0	0	0	0	0	0	0	0	0	0	0	0	0	0	0	0	0	0	0	0	0	0	0	0.200015	0.158629
					uncultured bacterium	0	0	0	0	0	0	0	0	0	0	0	0	0	0	0	0	0	0	0.0263594	0	0.0470312	0	0	0	0	0	0	0.17714	0.36299	0.60808
				Leucobacter		0	0	0	0	0	0	0	0	0	0	0	0	0	0	0	0	0	0	0.0263594	0	0.0470312	0	0	0	0	0	0.0672906	3.98098	5.48189	6.66772
Actinobacteria	Actinobacteria	Micrococcales	Microbacteriaceae	NA	NA	0	0	0	0	0	0	0	0	0	0	0	0	0	0	0	0	0	0	0	0	0	0	0	0	0	0	0	0.233079	0.311134	0.232657
					NA	0	0	0	0	0	0	0	0	0	0	0	0	0	0	0	0	0	0	0	0	0	0	0	0	0	0	0	0.233079	0.311134	0.232657
				NA		0	0	0	0	0	0	0	0	0	0	0	0	0	0	0	0	0	0	0	0	0	0	0	0	0	0	0	0.233079	0.311134	0.232657
			Microbacteriaceae			0	19.0476	0	0	0	0	0	0	0	0	0	0	0	0	0	1.16822	0	0	0.0263594	0	0.0470312	0	0	0	0	0	0.0672906	4.21406	5.79302	6.90038
Actinobacteria	Actinobacteria	Micrococcales	NA	NA	NA	0	0	0	0	0	0	0	0	0	0	0	0	0	0	0	0	0	0	0	0	0	0	0	0	0	0	0	0.428864	0.518557	0.327834
					NA	0	0	0	0	0	0	0	0	0	0	0	0	0	0	0	0	0	0	0	0	0	0	0	0	0	0	0	0.428864	0.518557	0.327834
				NA		0	0	0	0	0	0	0	0	0	0	0	0	0	0	0	0	0	0	0	0	0	0	0	0	0	0	0	0.428864	0.518557	0.327834
			NA			0	0	0	0	0	0	0	0	0	0	0	0	0	0	0	0	0	0	0	0	0	0	0	0	0	0	0	0.428864	0.518557	0.327834
Actinobacteria	Actinobacteria	Micrococcales	Sanguibacteraceae	Sanguibacter	NA	0	0	0	0	0	0	0	0	0	0	0	0	0	0	0	1.63551	0	0	0	0	0	0	0	0	0	0	0	0	0	0
Actinobacteria	Actinobacteria	Micrococcales	Sanguibacteraceae	Sanguibacter	NA	0	0	0	0	0	0	0	0	0	0	0	0	0	0	0	0	2.7451	0	0	0	0	0	0	0	0	0	0	0	0	0
					NA	0	0	0	0	0	0	0	0	0	0	0	0	0	0	0	1.63551	2.7451	0	0	0	0	0	0	0	0	0	0	0	0	0
				Sanguibacter		0	0	0	0	0	0	0	0	0	0	0	0	0	0	0	1.63551	2.7451	0	0	0	0	0	0	0	0	0	0	0	0	0
			Sanguibacteraceae			0	0	0	0	0	0	0	0	0	0	0	0	0	0	0	1.63551	2.7451	0	0	0	0	0	0	0	0	0	0	0	0	0
		Micrococcales				0	19.0476	0	0	0	0	0.719871	0.197265	0.0213888	0.150258	0	0.419924	0.0805902	0.0843323	0	2.80374	2.7451	0	0.0263594	0.352716	0.411523	0.0353375	0.332854	0.305209	0.47254	0.528715	0.348688	4.64292	6.31158	7.2335
Actinobacteria	Actinobacteria	Pseudonocardiales	Pseudonocardiaceae	Saccharopolyspora	NA	0	0	0	0	0	0	0	0	0	0	0	0	0	0	0	3.50467	0	0	0	0	0	0	0	0	0	0	0	0	0	0
					NA	0	0	0	0	0	0	0	0	0	0	0	0	0	0	0	3.50467	0	0	0	0	0	0	0	0	0	0	0	0	0	0
				Saccharopolyspora		0	0	0	0	0	0	0	0	0	0	0	0	0	0	0	3.50467	0	0	0	0	0	0	0	0	0	0	0	0	0	0
			Pseudonocardiaceae			0	0	0	0	0	0	0	0	0	0	0	0	0	0	0	3.50467	0	0	0	0	0	0	0	0	0	0	0	0	0	0
		Pseudonocardiales				0	0	0	0	0	0	0	0	0	0	0	0	0	0	0	3.50467	0	0	0	0	0	0	0	0	0	0	0	0	0	0
	Actinobacteria					0	19.0476	0	0.125152	4.45559	5.40004	7.46349	1.85429	1.60773	1.79003	3.0912	15.9829	44.4052	58.5206	57.2407	8.64486	5.09804	1.0989	0.0790782	23.894	30.8995	5.32081	29.579	26.3158	17.1223	24.2115	15.0303	4.91329	6.63753	7.64594
Actinobacteria						0	19.0476	0	0.125152	4.45559	5.40004	7.46349	1.85429	1.60773	1.79003	3.0912	15.9829	44.4052	58.5206	57.2407	8.64486	5.09804	1.0989	0.0790782	23.894	30.8995	5.32081	29.579	26.3158	17.1223	24.2115	15.0303	4.91329	6.63753	7.64594
Bacteroidetes	Bacteroidia	Sphingobacteriales	Sphingobacteriaceae	Sphingobacterium	uncultured bacterium	0	0	0	0	0	0	0	0	0	0	0	0	0	0	0	0	0	0	0.00753125	0	0	0	0	0	0	0	0	0.289017	1.00748	0.560491
					uncultured bacterium	0	0	0	0	0	0	0	0	0	0	0	0	0	0	0	0	0	0	0.00753125	0	0	0	0	0	0	0	0	0.289017	1.00748	0.560491
Bacteroidetes	Bacteroidia	Sphingobacteriales	Sphingobacteriaceae	Sphingobacterium	Sphingobacterium paucimobilis HER1398	0	0	0	0	0	0	0	0	0	0	0	0	0	0	0	0	0	0	0	0	0	0	0	0	0	0	0	0	0.133343	0
					Sphingobacterium paucimobilis HER1398	0	0	0	0	0	0	0	0	0	0	0	0	0	0	0	0	0	0	0	0	0	0	0	0	0	0	0	0	0.133343	0
				Sphingobacterium		0	0	0	0	0	0	0	0	0	0	0	0	0	0	0	0	0	0	0.00753125	0	0	0	0	0	0	0	0	0.289017	1.14083	0.560491
			Sphingobacteriaceae			0	0	0	0	0	0	0	0	0	0	0	0	0	0	0	0	0	0	0.00753125	0	0	0	0	0	0	0	0	0.289017	1.14083	0.560491
		Sphingobacteriales				0	0	0	0	0	0	0	0	0	0	0	0	0	0	0	0	0	0	0.00753125	0	0	0	0	0	0	0	0	0.289017	1.14083	0.560491
	Bacteroidia					0	0	0	0	0	0	0	0	0	0	0	0	0	0	0	0	0	0	0.00753125	0	0	0	0	0	0	0	0	0.289017	1.14083	0.560491
Bacteroidetes						0	0	0	0	0	0	0	0	0	0	0	0	0	0	0	0	0	0	0.00753125	0	0	0	0	0	0	0	0	0.289017	1.14083	0.560491
Deinococcus-Thermus	Deinococci	Thermales	Thermaceae	Thermus	NA	0	0	0	0	0	0	0	0	0	0	0	0	0	0	0	1.40187	0	0	0	0	0	0	0	0	0	0	0	0	0	0
					NA	0	0	0	0	0	0	0	0	0	0	0	0	0	0	0	1.40187	0	0	0	0	0	0	0	0	0	0	0	0	0	0
				Thermus		0	0	0	0	0	0	0	0	0	0	0	0	0	0	0	1.40187	0	0	0	0	0	0	0	0	0	0	0	0	0	0
			Thermaceae			0	0	0	0	0	0	0	0	0	0	0	0	0	0	0	1.40187	0	0	0	0	0	0	0	0	0	0	0	0	0	0
		Thermales				0	0	0	0	0	0	0	0	0	0	0	0	0	0	0	1.40187	0	0	0	0	0	0	0	0	0	0	0	0	0	0
	Deinococci					0	0	0	0	0	0	0	0	0	0	0	0	0	0	0	1.40187	0	0	0	0	0	0	0	0	0	0	0	0	0	0
Deinococcus-Thermus						0	0	0	0	0	0	0	0	0	0	0	0	0	0	0	1.40187	0	0	0	0	0	0	0	0	0	0	0	0	0	0
Firmicutes	Bacilli	Bacillales	Bacillaceae	Amphibacillus	NA	0	0	0	0	0	0	0	0	0	0	0	0	0	0	0	0	0	0	0	0	0	0	0	0	0	0	0	0.344956	0.407438	0.333122
					NA	0	0	0	0	0	0	0	0	0	0	0	0	0	0	0	0	0	0	0	0	0	0	0	0	0	0	0	0.344956	0.407438	0.333122
Firmicutes	Bacilli	Bacillales	Bacillaceae	Amphibacillus	uncultured bacterium	0	0	0	0	0	0	0	0	0	0	0	0	0	0	0	0	0	0	0.0150625	0	0	0	0	0	0	0	0	3.13258	2.96318	3.1673
Firmicutes	Bacilli	Bacillales	Bacillaceae	Amphibacillus	uncultured bacterium	0	0	0	0	0	0	0	0	0	0	0	0	0	0	0	0	0	0	0	0	0	0	0	0	0	0	0	0.615327	0.637084	0.835448
Firmicutes	Bacilli	Bacillales	Bacillaceae	Amphibacillus	uncultured bacterium	0	0	0	0	0	0	0	0	0	0	0	0	0	0	0	0	0	0	0	0	0	0	0	0	0	0	0	0.550065	0.222239	0.253807
					uncultured bacterium	0	0	0	0	0	0	0	0	0	0	0	0	0	0	0	0	0	0	0.0150625	0	0	0	0	0	0	0	0	4.29797	3.82251	4.25656
				Amphibacillus		0	0	0	0	0	0	0	0	0	0	0	0	0	0	0	0	0	0	0.0150625	0	0	0	0	0	0	0	0	4.64292	4.22994	4.58968
Firmicutes	Bacilli	Bacillales	Bacillaceae	Bacillus	uncultured compost bacterium	0	0	0	0	0	0	0	0	0	0	0	0	0	0	0	0	0	0	0	0	0	0	0	0	0	0	0	0.121201	0.155567	0.132191
					uncultured compost bacterium	0	0	0	0	0	0	0	0	0	0	0	0	0	0	0	0	0	0	0	0	0	0	0	0	0	0	0	0.121201	0.155567	0.132191
Firmicutes	Bacilli	Bacillales	Bacillaceae	Bacillus	NA	0	0	0	0	0	0	0	0	0	0	0	0	0	0	0	0	13.3333	0	0	0	0	0	0	0	0	0	0	0	0	0
Firmicutes	Bacilli	Bacillales	Bacillaceae	Bacillus	NA	0	0	0	0	0	0	0	0	0	0	0	0	0	0	0	0	9.80392	4.3956	0	0	0	0	0	0	0	0	0	0	0	0
Firmicutes	Bacilli	Bacillales	Bacillaceae	Bacillus	NA	0	0	0	0	0	0	0	0	0	0	0	0	0	0	0	3.27103	0	0	0	0	0	0	0	0	0	0	0	0	0	0
Firmicutes	Bacilli	Bacillales	Bacillaceae	Bacillus	NA	0	0	0	0	0	0	0	0	0	0	0	0	0	0	0	1.86916	0	0	0	0	0	0	0	0	0	0	0	0	0	0
Firmicutes	Bacilli	Bacillales	Bacillaceae	Bacillus	NA	0	0	0	0	0	0	0	0	0	0	0	0	0	0	0	0	0.392157	0	0	0	0	0	0	0	0	0	0	0	0	0
					NA	0	0	0	0	0	0	0	0	0	0	0	0	0	0	0	5.14019	23.5294	4.3956	0	0	0	0	0	0	0	0	0	0	0	0
				Bacillus		0	0	0	0	0	0	0	0	0	0	0	0	0	0	0	5.14019	23.5294	4.3956	0	0	0	0	0	0	0	0	0	0.121201	0.155567	0.132191
Firmicutes	Bacilli	Bacillales	Bacillaceae	Geobacillus	Parageobacillus toebii	0	0	0	0	0	0	0	0	0	0	0	0	0	0	0	4.6729	0	0	0	0	0	0	0	0	0	0	0	0	0	0
					Parageobacillus toebii	0	0	0	0	0	0	0	0	0	0	0	0	0	0	0	4.6729	0	0	0	0	0	0	0	0	0	0	0	0	0	0
Firmicutes	Bacilli	Bacillales	Bacillaceae	Geobacillus	NA	0	0	0	0	0	0	0	0	0	0	0	0	0	0	0	0	0.392157	0	0	0	0	0	0	0	0	0	0	0	0	0
					NA	0	0	0	0	0	0	0	0	0	0	0	0	0	0	0	0	0.392157	0	0	0	0	0	0	0	0	0	0	0	0	0
				Geobacillus		0	0	0	0	0	0	0	0	0	0	0	0	0	0	0	4.6729	0.392157	0	0	0	0	0	0	0	0	0	0	0	0	0
Firmicutes	Bacilli	Bacillales	Bacillaceae	NA	NA	0	0	0	0	0	0	0	0	0	0	0	0	0	0	0	0.233645	0	0	0	0	0	0	0	0	0	0	0	0	0	0
Firmicutes	Bacilli	Bacillales	Bacillaceae	NA	NA	0	0	0	0	0	0	0	0	0	0	0	0	0	0	0	0	0.392157	0	0	0	0	0	0	0	0	0	0	0	0	0
Firmicutes	Bacilli	Bacillales	Bacillaceae	NA	NA	0	0	0	0	0	0	0	0	0	0	0	0	0	0	0	0	0	0	0	0	0	0	0	0	0	0	0	0	0.00740796	0
					NA	0	0	0	0	0	0	0	0	0	0	0	0	0	0	0	0.233645	0.392157	0	0	0	0	0	0	0	0	0	0	0	0.00740796	0
				NA		0	0	0	0	0	0	0	0	0	0	0	0	0	0	0	0.233645	0.392157	0	0	0	0	0	0	0	0	0	0	0	0.00740796	0
			Bacillaceae			0	0	0	0	0	0	0	0	0	0	0	0	0	0	0	10.0467	24.3137	4.3956	0.0150625	0	0	0	0	0	0	0	0	4.76412	4.39292	4.72187
Firmicutes	Bacilli	Bacillales	NA	NA	NA	0	0	0	0	0	0	0	0	0	0	0	0	0	0	0	0	1.96078	0	0	0	0	0	0	0	0	0	0	0	0	0
					NA	0	0	0	0	0	0	0	0	0	0	0	0	0	0	0	0	1.96078	0	0	0	0	0	0	0	0	0	0	0	0	0
				NA		0	0	0	0	0	0	0	0	0	0	0	0	0	0	0	0	1.96078	0	0	0	0	0	0	0	0	0	0	0	0	0
			NA			0	0	0	0	0	0	0	0	0	0	0	0	0	0	0	0	1.96078	0	0	0	0	0	0	0	0	0	0	0	0	0
Firmicutes	Bacilli	Bacillales	Paenibacillaceae	Paenibacillus	NA	0	0	0	0	0	0	0	0	0	0	0	0	0	0	0	0	0	0	0	0	0	0	0	0	0	0	0	0.102555	0.133343	0.0158629
					NA	0	0	0	0	0	0	0	0	0	0	0	0	0	0	0	0	0	0	0	0	0	0	0	0	0	0	0	0.102555	0.133343	0.0158629
				Paenibacillus		0	0	0	0	0	0	0	0	0	0	0	0	0	0	0	0	0	0	0	0	0	0	0	0	0	0	0	0.102555	0.133343	0.0158629
Firmicutes	Bacilli	Bacillales	Paenibacillaceae	Desulfuribacillus	Bacillus sp. RBD1	0	0	0	0	0	0	0	0	0	0	0	0	0	0	0	0	0	0	0	0	0	0	0	0	0	0	0	0.130524	0	0
					Bacillus sp. RBD1	0	0	0	0	0	0	0	0	0	0	0	0	0	0	0	0	0	0	0	0	0	0	0	0	0	0	0	0.130524	0	0
				Desulfuribacillus		0	0	0	0	0	0	0	0	0	0	0	0	0	0	0	0	0	0	0	0	0	0	0	0	0	0	0	0.130524	0	0
			Paenibacillaceae			0	0	0	0	0	0	0	0	0	0	0	0	0	0	0	0	0	0	0	0	0	0	0	0	0	0	0	0.233079	0.133343	0.0158629
Firmicutes	Bacilli	Bacillales	Planococcaceae	Lysinibacillus	[Bacillus] sp. KCTC 13219	0	0	0	0	0	0	0	0	0	0	0	0	0	0	0	0	0	0	0	0	0	0	0	0	0	0	0	3.3843	2.48907	2.14679
Firmicutes	Bacilli	Bacillales	Planococcaceae	Lysinibacillus	[Bacillus] sp. KCTC 13219	0	0	0	0	0	0	0	0	0	0	0	0	0	0	0	0	0	0	0	0	0	0	0	0	0	0	0	1.55696	1.27417	1.14213
					[Bacillus] sp. KCTC 13219	0	0	0	0	0	0	0	0	0	0	0	0	0	0	0	0	0	0	0	0	0	0	0	0	0	0	0	4.94126	3.76324	3.28892
				Lysinibacillus		0	0	0	0	0	0	0	0	0	0	0	0	0	0	0	0	0	0	0	0	0	0	0	0	0	0	0	4.94126	3.76324	3.28892
Firmicutes	Bacilli	Bacillales	Planococcaceae	Sporosarcina	Sporosarcina pasteurii	0	0	0	0	0	0	0	0	0	0	0	0	0	0	0	0	0	0	0.0150625	0	0	0	0	0	0	0	0	0.0932314	0.133343	0.111041
					Sporosarcina pasteurii	0	0	0	0	0	0	0	0	0	0	0	0	0	0	0	0	0	0	0.0150625	0	0	0	0	0	0	0	0	0.0932314	0.133343	0.111041
Firmicutes	Bacilli	Bacillales	Planococcaceae	Sporosarcina	NA	0	0	0	0	0	0	0	0	0	0	0	0	0	0	0	0	0	0	0	0	0	0	0	0	0	0	0	0	0.0592636	0
Firmicutes	Bacilli	Bacillales	Planococcaceae	Sporosarcina	NA	0	0	0	0	0	0	0	0	0	0	0	0	0	0	0	0	0	0	0	0	0	0	0	0	0	0	0	0	0	0.0158629
					NA	0	0	0	0	0	0	0	0	0	0	0	0	0	0	0	0	0	0	0	0	0	0	0	0	0	0	0	0	0.0592636	0.0158629
				Sporosarcina		0	0	0	0	0	0	0	0	0	0	0	0	0	0	0	0	0	0	0.0150625	0	0	0	0	0	0	0	0	0.0932314	0.192607	0.126904
			Planococcaceae			0	0	0	0	0	0	0	0	0	0	0	0	0	0	0	0	0	0	0.0150625	0	0	0	0	0	0	0	0	5.0345	3.95585	3.41582
Firmicutes	Bacilli	Bacillales	Staphylococcaceae	Nosocomiicoccus	uncultured bacterium	0	0	0	0	0	0	0	0	0	0	0	0	0.347158	0.114451	0.197854	0	0	0	0	0	0	0	0	0	0	0	0	0	0	0
					uncultured bacterium	0	0	0	0	0	0	0	0	0	0	0	0	0.347158	0.114451	0.197854	0	0	0	0	0	0	0	0	0	0	0	0	0	0	0
				Nosocomiicoccus		0	0	0	0	0	0	0	0	0	0	0	0	0.347158	0.114451	0.197854	0	0	0	0	0	0	0	0	0	0	0	0	0	0	0
			Staphylococcaceae			0	0	0	0	0	0	0	0	0	0	0	0	0.347158	0.114451	0.197854	0	0	0	0	0	0	0	0	0	0	0	0	0	0	0
Firmicutes	Bacilli	Bacillales	Thermoactinomycetaceae	Thermoactinomyces	NA	0	0	0	0	0	0	0	0	0	0	0	0	0	0	0	5.37383	4.70588	0	0	0	0	0	0	0	0	0	0	0	0	0
					NA	0	0	0	0	0	0	0	0	0	0	0	0	0	0	0	5.37383	4.70588	0	0	0	0	0	0	0	0	0	0	0	0	0
				Thermoactinomyces		0	0	0	0	0	0	0	0	0	0	0	0	0	0	0	5.37383	4.70588	0	0	0	0	0	0	0	0	0	0	0	0	0
			Thermoactinomycetaceae			0	0	0	0	0	0	0	0	0	0	0	0	0	0	0	5.37383	4.70588	0	0	0	0	0	0	0	0	0	0	0	0	0
		Bacillales				0	0	0	0	0	0	0	0	0	0	0	0	0.347158	0.114451	0.197854	15.4206	30.9804	4.3956	0.030125	0	0	0	0	0	0	0	0	10.0317	8.48211	8.15355
Firmicutes	Bacilli	Lactobacillales	Aerococcaceae	Aerosphaera	uncultured bacterium	0	0	0	0	0	0	0	0	0	0	0	0	0	0	0	0	0	0	0	0	0	0	0	0	0	0	0.0428213	0.400895	0.496333	0.60808
					uncultured bacterium	0	0	0	0	0	0	0	0	0	0	0	0	0	0	0	0	0	0	0	0	0	0	0	0	0	0	0.0428213	0.400895	0.496333	0.60808
				Aerosphaera		0	0	0	0	0	0	0	0	0	0	0	0	0	0	0	0	0	0	0	0	0	0	0	0	0	0	0.0428213	0.400895	0.496333	0.60808
Firmicutes	Bacilli	Lactobacillales	Aerococcaceae	Globicatella	uncultured bacterium	0	0	0	0	0	0	0	0	0	0	0	0	2.40531	1.11439	1.36976	0	0	0	0	0	0	0	0	0	0	0	0	0	0	0
Firmicutes	Bacilli	Lactobacillales	Aerococcaceae	Globicatella	uncultured bacterium	0	0	0	0	0	0	0	0	0	0	0	0	1.92177	0.879465	0.768587	0	0	0	0	0	0	0	0	0	0	0	0	0	0	0
Firmicutes	Bacilli	Lactobacillales	Aerococcaceae	Globicatella	uncultured bacterium	0	0	0	0	0	0	0	0	0	0	0	0	0.402951	0.331305	0	0	0	0	0	0	0	0	0	0	0	0	0	0	0	0
					uncultured bacterium	0	0	0	0	0	0	0	0	0	0	0	0	4.73002	2.32516	2.13835	0	0	0	0	0	0	0	0	0	0	0	0	0	0	0
				Globicatella		0	0	0	0	0	0	0	0	0	0	0	0	4.73002	2.32516	2.13835	0	0	0	0	0	0	0	0	0	0	0	0	0	0	0
Firmicutes	Bacilli	Lactobacillales	Aerococcaceae	NA	NA	0	0	0	0	0	0	0	0	0	0	0	0	0	0	0	0	0	0	0	0	0	0	0	0	0	0	0	0.065262	0.0740796	0.0687394
					NA	0	0	0	0	0	0	0	0	0	0	0	0	0	0	0	0	0	0	0	0	0	0	0	0	0	0	0	0.065262	0.0740796	0.0687394
				NA		0	0	0	0	0	0	0	0	0	0	0	0	0	0	0	0	0	0	0	0	0	0	0	0	0	0	0	0.065262	0.0740796	0.0687394
			Aerococcaceae			0	0	0	0	0	0	0	0	0	0	0	0	4.73002	2.32516	2.13835	0	0	0	0	0	0	0	0	0	0	0	0.0428213	0.466157	0.570413	0.676819
Firmicutes	Bacilli	Lactobacillales	Carnobacteriaceae	Atopostipes	uncultured bacterium	0	0	0	0	0	0	0	0	0	0	0	0	0	0	0	0	1.56863	0	0	0	0	0	0	0	0	0	0	2.91814	1.85199	2.40588
Firmicutes	Bacilli	Lactobacillales	Carnobacteriaceae	Atopostipes	uncultured bacterium	0	0	0	0	0	0	0	0	0	0	0	0	0	0	0	0	0	0	0	0	0	0	0	0	0	0	0	0.932314	0.563005	0.71912
					uncultured bacterium	0	0	0	0	0	0	0	0	0	0	0	0	0	0	0	0	1.56863	0	0	0	0	0	0	0	0	0	0	3.85046	2.41499	3.125
				Atopostipes		0	0	0	0	0	0	0	0	0	0	0	0	0	0	0	0	1.56863	0	0	0	0	0	0	0	0	0	0	3.85046	2.41499	3.125
Firmicutes	Bacilli	Lactobacillales	Carnobacteriaceae	Jeotgalibaca	Trichococcus sp. CY-44	0	0	0	0	0	0	0	0	0	0	0	0	0	0	0	0	0	0	0.030125	0	0	0	0	0	0	0	0	4.68022	3.98548	7.32868
Firmicutes	Bacilli	Lactobacillales	Carnobacteriaceae	Jeotgalibaca	Trichococcus sp. CY-44	0	0	0	0	0	0	0	0	0	0	0	0	0	0	0	0	0	0	0	0	0	0	0	0	0	0	0	0	0	0.481176
					Trichococcus sp. CY-44	0	0	0	0	0	0	0	0	0	0	0	0	0	0	0	0	0	0	0.030125	0	0	0	0	0	0	0	0	4.68022	3.98548	7.80986
Firmicutes	Bacilli	Lactobacillales	Carnobacteriaceae	Jeotgalibaca	uncultured bacterium	0	0	0	0	0	0	0	0	0	0	0	0	0	0	0	0	0	0	0	0	0	0	0	0	0	0	0	0.17714	0.103711	0.227369
					uncultured bacterium	0	0	0	0	0	0	0	0	0	0	0	0	0	0	0	0	0	0	0	0	0	0	0	0	0	0	0	0.17714	0.103711	0.227369
				Jeotgalibaca		0	0	0	0	0	0	0	0	0	0	0	0	0	0	0	0	0	0	0.030125	0	0	0	0	0	0	0	0	4.85736	4.08919	8.03723
Firmicutes	Bacilli	Lactobacillales	Carnobacteriaceae	uncultured	uncultured bacterium	0	0	0	0	0	0	0	0	0	0	0	0	0	0	0	0	0	0	0	0	0	0	0	0	0	0	0	0	0.00740796	0
					uncultured bacterium	0	0	0	0	0	0	0	0	0	0	0	0	0	0	0	0	0	0	0	0	0	0	0	0	0	0	0	0	0.00740796	0
				uncultured		0	0	0	0	0	0	0	0	0	0	0	0	0	0	0	0	0	0	0	0	0	0	0	0	0	0	0	0	0.00740796	0
			Carnobacteriaceae			0	0	0	0	0	0	0	0	0	0	0	0	0	0	0	0	1.56863	0	0.030125	0	0	0	0	0	0	0	0	8.70781	6.51159	11.1622
Firmicutes	Bacilli	Lactobacillales	Enterococcaceae	Enterococcus	Enterococcus aquimarinus	0	0	0	0	0	0	0	0	0	0	0	0	0	0	0	0	0	0	0	0	0	0	0	0	0	0	0	0.354279	0	0.338409
Firmicutes	Bacilli	Lactobacillales	Enterococcaceae	Enterococcus	Enterococcus aquimarinus	0	0	0	0	0	0	0	0	0	0	0	0	0	0	0	0	0	0	0	0	0	0	0	0	0	0	0	0	0.444477	0
					Enterococcus aquimarinus	0	0	0	0	0	0	0	0	0	0	0	0	0	0	0	0	0	0	0	0	0	0	0	0	0	0	0	0.354279	0.444477	0.338409
Firmicutes	Bacilli	Lactobacillales	Enterococcaceae	Enterococcus	Enterococcus mundtii	0	0	0	0	0	0	0	0	0	0	0	0	0	0	0	0	0	0	0	0	0	0	0	0	0	0	0	0	0.140751	0.116328
					Enterococcus mundtii	0	0	0	0	0	0	0	0	0	0	0	0	0	0	0	0	0	0	0	0	0	0	0	0	0	0	0	0	0.140751	0.116328
Firmicutes	Bacilli	Lactobacillales	Enterococcaceae	Enterococcus	NA	0	0	0	2.19584	10.1358	6.28234	18.4229	1.771	4.66633	2.378	4.92644	21.8554	2.32472	1.43365	1.27083	0	0	0	1.91294	6.63106	9.74721	1.22672	7.21483	3.35052	3.22098	3.46399	4.28213	0	0.28891	0.285533
Firmicutes	Bacilli	Lactobacillales	Enterococcaceae	Enterococcus	NA	0	0	0	0.838137	1.73459	1.27956	4.40611	0.412064	1.13361	0.39851	1.32773	5.05201	0.89889	0.421661	0.395708	0	0	0	1.11463	0.866673	3.83304	0.353375	1.97013	1.22762	1.07045	0.893345	1.6945	0	0	0
Firmicutes	Bacilli	Lactobacillales	Enterococcaceae	Enterococcus	NA	0	0	0	0	0	0	0	11.0556	0	0	0	0	0	0	0	0	0	0	0	0	0	0	0	0	0	0	0	0	0	0
Firmicutes	Bacilli	Lactobacillales	Enterococcaceae	Enterococcus	NA	0	0	0	0	0	0	0	0	0	0	0	0	0.241771	0	0	0	0	0	0.146859	0.816285	1.68136	0.454339	1.71824	1.70239	3.61155	5.65178	1.38863	0	0.340766	0.105753
Firmicutes	Bacilli	Lactobacillales	Enterococcaceae	Enterococcus	NA	0	0	0	0	0.267503	0.129342	0.219271	0	0.199629	0	0	1.11118	0.917488	0.361424	0.380489	0	0	0	0.312547	1.62249	0.576132	0.181736	0.377834	0.969886	1.41762	2.6618	0.942069	0.195786	0.222239	0.163917
Firmicutes	Bacilli	Lactobacillales	Enterococcaceae	Enterococcus	NA	0	0	0	0	0.112853	0	0	0	0.0998146	0	0	0.187351	0	0	0	0	0	0	0.553547	1.70311	0.458554	0.555303	0.935588	1.51248	1.58156	2.33364	0.831957	0	0	0
Firmicutes	Bacilli	Lactobacillales	Enterococcaceae	Enterococcus	NA	0	0	0	0	0	0	0	3.73926	0	0	0	0	0	0	0	0	0	0	0	0	0	0	0	0	0	0	0	0	0	0
Firmicutes	Bacilli	Lactobacillales	Enterococcaceae	Enterococcus	NA	0	0	0	0	0	0	0	0	0	0	0	0	0	0	0	0	0	0	0	0	0	0	0	0.481552	0.935436	1.13036	0.440448	0	0	0
Firmicutes	Bacilli	Lactobacillales	Enterococcaceae	Enterococcus	NA	0	0	0	0	0	0	0	0	0	0	0	0	0	0	0	0	0	0	0	0.342638	0	0	0.143937	0.291644	0.400212	0.656335	0.318101	0	0	0
Firmicutes	Bacilli	Lactobacillales	Enterococcaceae	Enterococcus	NA	0	0	0	0	0	0	0	0	0	0	0	0	0.520736	0.252997	0.289171	0	0	0	0	0	0	0	0	0	0	0	0	0	0	0
Firmicutes	Bacilli	Lactobacillales	Enterococcaceae	Enterococcus	NA	0	0	0	0	0	0	0	0	0	0	0	0	0	0	0	0	0	0	0	0	0	0	0	0	0.086793	0	0	0.111878	0.340766	0.317259
Firmicutes	Bacilli	Lactobacillales	Enterococcaceae	Enterococcus	NA	0	0	0	0	0	0	0	0	0	0	0	0	0	0	0	0	0	0	0	0	0	0	0	0	0	0	0	0	0.392622	0.232657
Firmicutes	Bacilli	Lactobacillales	Enterococcaceae	Enterococcus	NA	0	0	0	0	0	0	0	0	0	0	0	0	0	0	0	0	0	0	0	0	0	0	0	0	0	0	0	0.17714	0.392622	0.116328
Firmicutes	Bacilli	Lactobacillales	Enterococcaceae	Enterococcus	NA	0	0	0	0	0	0	0	0	0	0	0	0	0	0	0	0	0	0	0	0	0	0	0	0	0	0	0	0.335633	0	0.285533
Firmicutes	Bacilli	Lactobacillales	Enterococcaceae	Enterococcus	NA	0	0	0	0	0	0	0	0	0	0	0	0	0	0	0	0	0	0	0	0	0	0	0	0	0.371281	0	0	0	0	0
Firmicutes	Bacilli	Lactobacillales	Enterococcaceae	Enterococcus	NA	0	0	0	0	0	0	0	0	0	0.0914614	0	0.323018	0	0	0	0	0	0	0	0	0	0	0	0	0	0	0	0	0	0
Firmicutes	Bacilli	Lactobacillales	Enterococcaceae	Enterococcus	NA	0	0	0	0	0	0	0	0	0	0	0	0	0.111586	0.108427	0	0	0	0	0	0	0	0	0	0	0	0	0	0	0	0
Firmicutes	Bacilli	Lactobacillales	Enterococcaceae	Enterococcus	NA	0	0	0	0	0	0	0	0	0	0	0	0.109826	0.0433947	0.0180712	0	0	0	0	0	0	0	0	0	0	0	0	0	0	0	0
Firmicutes	Bacilli	Lactobacillales	Enterococcaceae	Enterococcus	NA	0	0	0	0	0	0	0	0	0	0	0	0	0.0371955	0	0	0	0	0	0	0	0	0	0	0	0	0	0	0	0	0
Firmicutes	Bacilli	Lactobacillales	Enterococcaceae	Enterococcus	NA	0	0	0	0	0	0	0	0	0	0	0	0	0	0	0	1.16822	0	0	0	0	0	0	0	0	0	0	0	0	0	0
					NA	0	0	0	3.03398	12.2508	7.69124	23.0483	16.9779	6.09939	2.86797	6.25417	28.6388	5.09578	2.59623	2.3362	1.16822	0	0	4.04052	11.9823	16.2963	2.77147	12.3606	9.53608	12.6959	16.7912	9.89784	0.820436	1.97792	1.50698
				Enterococcus		0	0	0	3.03398	12.2508	7.69124	23.0483	16.9779	6.09939	2.86797	6.25417	28.6388	5.09578	2.59623	2.3362	1.16822	0	0	4.04052	11.9823	16.2963	2.77147	12.3606	9.53608	12.6959	16.7912	9.89784	1.17472	2.56315	1.96172
Firmicutes	Bacilli	Lactobacillales	Enterococcaceae	NA	NA	0	0	0	0	0	0	0.442679	0	2.34208	0	0	0	0	0	0	0	0	0	4.33424	4.70624	1.16402	0.580544	2.58186	2.90288	3.81889	1.53145	1.30299	0	0	0
					NA	0	0	0	0	0	0	0.442679	0	2.34208	0	0	0	0	0	0	0	0	0	4.33424	4.70624	1.16402	0.580544	2.58186	2.90288	3.81889	1.53145	1.30299	0	0	0
				NA		0	0	0	0	0	0	0.442679	0	2.34208	0	0	0	0	0	0	0	0	0	4.33424	4.70624	1.16402	0.580544	2.58186	2.90288	3.81889	1.53145	1.30299	0	0	0
Firmicutes	Bacilli	Lactobacillales	Enterococcaceae	Vagococcus	NA	0	0	0	0	0	0	0	0	0	0	0	0	0	0	0	0	0	0	0	0	0.305703	0	0	0	0	0	0.140699	1.80869	2.26683	2.37415
Firmicutes	Bacilli	Lactobacillales	Enterococcaceae	Vagococcus	NA	0	0	0	0	0	0	0	0	0	0	0	0	0	0	0	0	0	0	0	0	0	0	0	0	0	0	0	0	0.303726	0.35956
					NA	0	0	0	0	0	0	0	0	0	0	0	0	0	0	0	0	0	0	0	0	0.305703	0	0	0	0	0	0.140699	1.80869	2.57056	2.73371
				Vagococcus		0	0	0	0	0	0	0	0	0	0	0	0	0	0	0	0	0	0	0	0	0.305703	0	0	0	0	0	0.140699	1.80869	2.57056	2.73371
			Enterococcaceae			0	0	0	3.03398	12.2508	7.69124	23.491	16.9779	8.44147	2.86797	6.25417	28.6388	5.09578	2.59623	2.3362	1.16822	0	0	8.37476	16.6885	17.766	3.35201	14.9424	12.439	16.5148	18.3227	11.3415	2.9834	5.13371	4.69543
Firmicutes	Bacilli	Lactobacillales	Lactobacillaceae	Lactobacillus	Lactobacillus dextrinicus DSM 20335	0	0	0	0	0	0	0	0	0	0	0	1.44066	21.5548	12.6318	13.3856	0	0	0	0	0	0	0	0	0	0	0	0	0	0	0
					Lactobacillus dextrinicus DSM 20335	0	0	0	0	0	0	0	0	0	0	0	1.44066	21.5548	12.6318	13.3856	0	0	0	0	0	0	0	0	0	0	0	0	0	0	0
Firmicutes	Bacilli	Lactobacillales	Lactobacillaceae	Lactobacillus	NA	0	0	0	0	0	0	0.0496463	0.162195	0	0.0849285	0	1.16287	5.82729	11.5294	9.8927	0	1.56863	0	0	0	0	0	0	0	0	0	0	0	0	0
Firmicutes	Bacilli	Lactobacillales	Lactobacillaceae	Lactobacillus	NA	0	0	0	0	0	0	0	0	0	0	0	0.323018	1.48782	3.01187	2.40469	0	0	0	0	0	0	0	0	0	0	0	0	0	0	0
Firmicutes	Bacilli	Lactobacillales	Lactobacillaceae	Lactobacillus	NA	0	0	0	0	0	0	0	0	0	0	0	0.00646037	0	0	0	0	0	0	0	0	0	0	0	0	0	0	0	0	0	0
					NA	0	0	0	0	0	0	0.0496463	0.162195	0	0.0849285	0	1.49234	7.31511	14.5413	12.2974	0	1.56863	0	0	0	0	0	0	0	0	0	0	0	0	0
				Lactobacillus		0	0	0	0	0	0	0.0496463	0.162195	0	0.0849285	0	2.93301	28.8699	27.1731	25.683	0	1.56863	0	0	0	0	0	0	0	0	0	0	0	0	0
Firmicutes	Bacilli	Lactobacillales	Lactobacillaceae	Pediococcus	Pediococcus acidilactici	0	0	0	0	0	0	0	0.263019	0	0	0	0.969055	3.86833	4.30697	3.82011	0	0	0	0	0	0	0	0	0	0	0	0	0	0	0
					Pediococcus acidilactici	0	0	0	0	0	0	0	0.263019	0	0	0	0.969055	3.86833	4.30697	3.82011	0	0	0	0	0	0	0	0	0	0	0	0	0	0	0
Firmicutes	Bacilli	Lactobacillales	Lactobacillaceae	Pediococcus	Pediococcus pentosaceus	0	0	0	0	0	0	0	0	0	0	0	0	0.0991879	0.162641	0.121756	0	0	0	0	0	0	0	0	0	0	0	0	0	0	0
					Pediococcus pentosaceus	0	0	0	0	0	0	0	0	0	0	0	0	0.0991879	0.162641	0.121756	0	0	0	0	0	0	0	0	0	0	0	0	0	0	0
				Pediococcus		0	0	0	0	0	0	0	0.263019	0	0	0	0.969055	3.96752	4.46961	3.94186	0	0	0	0	0	0	0	0	0	0	0	0	0	0	0
			Lactobacillaceae			0	0	0	0	0	0	0.0496463	0.425215	0	0.0849285	0	3.90206	32.8374	31.6427	29.6248	0	1.56863	0	0	0	0	0	0	0	0	0	0	0	0	0
Firmicutes	Bacilli	Lactobacillales	Leuconostocaceae	Weissella	Weissella paramesenteroides	0	0	0	0	0	0	0	0	0	0	0	0.239034	1.89697	1.6505	1.22517	0	0	0	0	0	0	0	0	0	0	0	0	0	0	0
					Weissella paramesenteroides	0	0	0	0	0	0	0	0	0	0	0	0.239034	1.89697	1.6505	1.22517	0	0	0	0	0	0	0	0	0	0	0	0	0	0	0
				Weissella		0	0	0	0	0	0	0	0	0	0	0	0.239034	1.89697	1.6505	1.22517	0	0	0	0	0	0	0	0	0	0	0	0	0	0	0
			Leuconostocaceae			0	0	0	0	0	0	0	0	0	0	0	0.239034	1.89697	1.6505	1.22517	0	0	0	0	0	0	0	0	0	0	0	0	0	0	0
		Lactobacillales				0	0	0	3.03398	12.2508	7.69124	23.5406	17.4031	8.44147	2.9529	6.25417	32.7799	44.5602	38.2146	35.3246	1.16822	3.13725	0	8.40488	16.6885	17.766	3.35201	14.9424	12.439	16.5148	18.3227	11.3844	12.1574	12.2157	16.5345
	Bacilli					0	0	0	3.03398	12.2508	7.69124	23.5406	17.4031	8.44147	2.9529	6.25417	32.7799	44.9073	38.329	35.5224	16.5888	34.1176	4.3956	8.43501	16.6885	17.766	3.35201	14.9424	12.439	16.5148	18.3227	11.3844	22.1891	20.6978	24.688
Firmicutes	Clostridia	Clostridiales	Clostridiaceae 2	Alkaliphilus	NA	0	0	0	0	0	0	0	0	0	0	0	0	0	0	0	0	0	0	0	0	0	0	0	0	0	0	0	0.0466157	0.0148159	0.0105753
					NA	0	0	0	0	0	0	0	0	0	0	0	0	0	0	0	0	0	0	0	0	0	0	0	0	0	0	0	0.0466157	0.0148159	0.0105753
				Alkaliphilus		0	0	0	0	0	0	0	0	0	0	0	0	0	0	0	0	0	0	0	0	0	0	0	0	0	0	0	0.0466157	0.0148159	0.0105753
			Clostridiaceae 2			0	0	0	0	0	0	0	0	0	0	0	0	0	0	0	0	0	0	0	0	0	0	0	0	0	0	0	0.0466157	0.0148159	0.0105753
Firmicutes	Clostridia	Clostridiales	Family XI	Sedimentibacter	NA	0	0	0	0	0	0	0	0	0	0	0	0	0	0	0	0	0	0	0	1.41086	0.893592	1.03488	2.07809	2.00081	1.12831	4.86782	1.72509	0	0	0
					NA	0	0	0	0	0	0	0	0	0	0	0	0	0	0	0	0	0	0	0	1.41086	0.893592	1.03488	2.07809	2.00081	1.12831	4.86782	1.72509	0	0	0
Firmicutes	Clostridia	Clostridiales	Family XI	Sedimentibacter	uncultured bacterium	0	0	0	0	0	0	0	0	0	0	0	0	0	0	0	0	0	0	0	0	0	0.247362	0.620727	0.562941	0	1.51322	0.464917	0	0	0
					uncultured bacterium	0	0	0	0	0	0	0	0	0	0	0	0	0	0	0	0	0	0	0	0	0	0.247362	0.620727	0.562941	0	1.51322	0.464917	0	0	0
				Sedimentibacter		0	0	0	0	0	0	0	0	0	0	0	0	0	0	0	0	0	0	0	1.41086	0.893592	1.28225	2.69881	2.56375	1.12831	6.38104	2.19	0	0	0
Firmicutes	Clostridia	Clostridiales	Family XI	Tissierella	uncultured Firmicutes bacterium	0	0	0	0	0	0	0	0	0	0	0	0	0	0	0	0	0	0	0	0	0	0	0	0	0	0	0	0.550065	0.555597	0.650381
					uncultured Firmicutes bacterium	0	0	0	0	0	0	0	0	0	0	0	0	0	0	0	0	0	0	0	0	0	0	0	0	0	0	0	0.550065	0.555597	0.650381
Firmicutes	Clostridia	Clostridiales	Family XI	Tissierella	uncultured Tissierella sp.	0	0	0	0	0	0	0	0	0	0	0	0	0	0	0	0	0	0	0	0	0	0	0	0	0	0	0	0.382249	0.214831	0.148054
Firmicutes	Clostridia	Clostridiales	Family XI	Tissierella	uncultured Tissierella sp.	0	0	0	0	0	0	0	0	0	0	0	0	0	0	0	0	0	0	0	0	0	0	0	0	0	0	0	0	0	0.0687394
					uncultured Tissierella sp.	0	0	0	0	0	0	0	0	0	0	0	0	0	0	0	0	0	0	0	0	0	0	0	0	0	0	0	0.382249	0.214831	0.216794
Firmicutes	Clostridia	Clostridiales	Family XI	Tissierella	NA	0	0	0	0	0	0	0	0	0	0	0	0	0	0	0	0	0	0	0	0	0	0	0	0	0	0	0	0.0466157	0	0.0317259
					NA	0	0	0	0	0	0	0	0	0	0	0	0	0	0	0	0	0	0	0	0	0	0	0	0	0	0	0	0.0466157	0	0.0317259
				Tissierella		0	0	0	0	0	0	0	0	0	0	0	0	0	0	0	0	0	0	0	0	0	0	0	0	0	0	0	0.97893	0.770427	0.8989
			Family XI			0	0	0	0	0	0	0	0	0	0	0	0	0	0	0	0	0	0	0	1.41086	0.893592	1.28225	2.69881	2.56375	1.12831	6.38104	2.19	0.97893	0.770427	0.8989
Firmicutes	Clostridia	Clostridiales	Lachnospiraceae	NA	NA	0	0	0	0.216171	0.217346	0.702143	1.33217	0	1.41166	0.0653296	0.128159	9.10266	1.31424	0.343353	0.32722	0	0	0	0.549782	0	0	0	0	0.217037	0.241092	0.638104	0	0	0	0
Firmicutes	Clostridia	Clostridiales	Lachnospiraceae	NA	NA	0	0	0	0	0	0	0	0	0	0	0	0.0775244	0	0	0	0	0	0	0	0.745742	0.199882	0.681508	0.332854	0.386598	0.496649	1.54968	2.34905	0	0	0
Firmicutes	Clostridia	Clostridiales	Lachnospiraceae	NA	NA	0	0	0	0	0	0	0	0	0	0	0	0	0	0	0	0	0	0	0	0	0	0	0	0	0	0	0	0.895021	0.162975	0.216794
Firmicutes	Clostridia	Clostridiales	Lachnospiraceae	NA	NA	0	0	0	0	0	0	0	0	0	0	0	0	0	0	0	0	0	0	0	0	0	0	0	0	0	0	0	0.121201	0	0
					NA	0	0	0	0.216171	0.217346	0.702143	1.33217	0	1.41166	0.0653296	0.128159	9.18018	1.31424	0.343353	0.32722	0	0	0	0.549782	0.745742	0.199882	0.681508	0.332854	0.603635	0.73774	2.18778	2.34905	1.01622	0.162975	0.216794
				NA		0	0	0	0.216171	0.217346	0.702143	1.33217	0	1.41166	0.0653296	0.128159	9.18018	1.31424	0.343353	0.32722	0	0	0	0.549782	0.745742	0.199882	0.681508	0.332854	0.603635	0.73774	2.18778	2.34905	1.01622	0.162975	0.216794
Firmicutes	Clostridia	Clostridiales	Lachnospiraceae	Anaerocolumna	uncultured bacterium	0	0	0	0	0	0	0	0	0	0	0	0	0	0	0	0	0	0	0	0	0	0	0	0	0	0	0	0.111878	0	0
					uncultured bacterium	0	0	0	0	0	0	0	0	0	0	0	0	0	0	0	0	0	0	0	0	0	0	0	0	0	0	0	0.111878	0	0
				Anaerocolumna		0	0	0	0	0	0	0	0	0	0	0	0	0	0	0	0	0	0	0	0	0	0	0	0	0	0	0	0.111878	0	0
Firmicutes	Clostridia	Clostridiales	Lachnospiraceae	Tyzzerella 3	NA	0	0	0	0	0	0	0	0	0	0	0	0	0	0	0	0	0	0	0	0	0	0	0	0	0	0.0364631	0	0	0	0
					NA	0	0	0	0	0	0	0	0	0	0	0	0	0	0	0	0	0	0	0	0	0	0	0	0	0	0.0364631	0	0	0	0
				Tyzzerella 3		0	0	0	0	0	0	0	0	0	0	0	0	0	0	0	0	0	0	0	0	0	0	0	0	0	0.0364631	0	0	0	0
			Lachnospiraceae			0	0	0	0.216171	0.217346	0.702143	1.33217	0	1.41166	0.0653296	0.128159	9.18018	1.31424	0.343353	0.32722	0	0	0	0.549782	0.745742	0.199882	0.681508	0.332854	0.603635	0.73774	2.22425	2.34905	1.1281	0.162975	0.216794
Firmicutes	Clostridia	Clostridiales	Ruminococcaceae	NA	NA	0	0	0	0	0	0	0.0827438	0	0	0	0	0.490988	0	0	0	0	0	0	0	0	0	0	0	0	0	0	0	0	0	0
					NA	0	0	0	0	0	0	0.0827438	0	0	0	0	0.490988	0	0	0	0	0	0	0	0	0	0	0	0	0	0	0	0	0	0
				NA		0	0	0	0	0	0	0.0827438	0	0	0	0	0.490988	0	0	0	0	0	0	0	0	0	0	0	0	0	0	0	0	0	0
Firmicutes	Clostridia	Clostridiales	Ruminococcaceae	Ruminiclostridium 5	uncultured Ruminococcaceae bacterium	0	0	0	0	0	0	0	0	0	0	0	0	0	0	0	0	0	0	0	0.100776	0.0823045	0	0.0629723	0.0542594	0.0337528	0	0	0	0	0
					uncultured Ruminococcaceae bacterium	0	0	0	0	0	0	0	0	0	0	0	0	0	0	0	0	0	0	0	0.100776	0.0823045	0	0.0629723	0.0542594	0.0337528	0	0	0	0	0
				Ruminiclostridium 5		0	0	0	0	0	0	0	0	0	0	0	0	0	0	0	0	0	0	0	0.100776	0.0823045	0	0.0629723	0.0542594	0.0337528	0	0	0	0	0
Firmicutes	Clostridia	Clostridiales	Ruminococcaceae	Ruminococcaceae UCG-013	NA	0	0	0	0	0	0	0	0	0	0	0	0	0	0	0	0	0	0	0	0	0	0	0	0	0	0	0	0.065262	0	0
					NA	0	0	0	0	0	0	0	0	0	0	0	0	0	0	0	0	0	0	0	0	0	0	0	0	0	0	0	0.065262	0	0
				Ruminococcaceae UCG-013		0	0	0	0	0	0	0	0	0	0	0	0	0	0	0	0	0	0	0	0	0	0	0	0	0	0	0	0.065262	0	0
			Ruminococcaceae			0	0	0	0	0	0	0.0827438	0	0	0	0	0.490988	0	0	0	0	0	0	0	0.100776	0.0823045	0	0.0629723	0.0542594	0.0337528	0	0	0.065262	0	0
		Clostridiales				0	0	0	0.216171	0.217346	0.702143	1.41492	0	1.41166	0.0653296	0.128159	9.67117	1.31424	0.343353	0.32722	0	0	0	0.549782	2.25738	1.17578	1.96375	3.09464	3.22165	1.8998	8.60529	4.53906	2.21891	0.948218	1.12627
	Clostridia					0	0	0	0.216171	0.217346	0.702143	1.41492	0	1.41166	0.0653296	0.128159	9.67117	1.31424	0.343353	0.32722	0	0	0	0.549782	2.25738	1.17578	1.96375	3.09464	3.22165	1.8998	8.60529	4.53906	2.21891	0.948218	1.12627
Firmicutes	Erysipelotrichia	Erysipelotrichales	Erysipelotrichaceae	Erysipelatoclostridium	uncultured bacterium	0	0	0	0	0	0	0	0	0	0	0	0	0	0	0	0	0	0	0	0.050388	0	0	0.0269881	0	0	0	0	0	0	0
					uncultured bacterium	0	0	0	0	0	0	0	0	0	0	0	0	0	0	0	0	0	0	0	0.050388	0	0	0.0269881	0	0	0	0	0	0	0
				Erysipelatoclostridium		0	0	0	0	0	0	0	0	0	0	0	0	0	0	0	0	0	0	0	0.050388	0	0	0.0269881	0	0	0	0	0	0	0
Firmicutes	Erysipelotrichia	Erysipelotrichales	Erysipelotrichaceae	Erysipelothrix	unidentified	0	0	0	0	0	0	0	0	0	0	0	0	0	0	0	0	0	0	0.0790782	0	0	0	0	0	0	0.0911577	0	0	0.0814875	0.08989
Firmicutes	Erysipelotrichia	Erysipelotrichales	Erysipelotrichaceae	Erysipelothrix	unidentified	0	0	0	0	0	0	0	0	0	0	0	0	0	0	0	0	0	0	0	0	0	0	0	0	0.0385747	0	0	0	0	0
					unidentified	0	0	0	0	0	0	0	0	0	0	0	0	0	0	0	0	0	0	0.0790782	0	0	0	0	0	0.0385747	0.0911577	0	0	0.0814875	0.08989
				Erysipelothrix		0	0	0	0	0	0	0	0	0	0	0	0	0	0	0	0	0	0	0.0790782	0	0	0	0	0	0.0385747	0.0911577	0	0	0.0814875	0.08989
			Erysipelotrichaceae			0	0	0	0	0	0	0	0	0	0	0	0	0	0	0	0	0	0	0.0790782	0.050388	0	0	0.0269881	0	0.0385747	0.0911577	0	0	0.0814875	0.08989
		Erysipelotrichales				0	0	0	0	0	0	0	0	0	0	0	0	0	0	0	0	0	0	0.0790782	0.050388	0	0	0.0269881	0	0.0385747	0.0911577	0	0	0.0814875	0.08989
	Erysipelotrichia					0	0	0	0	0	0	0	0	0	0	0	0	0	0	0	0	0	0	0.0790782	0.050388	0	0	0.0269881	0	0.0385747	0.0911577	0	0	0.0814875	0.08989
Firmicutes						0	0	0	3.25015	12.4681	8.39339	24.9555	17.4031	9.85313	3.01823	6.38232	42.4511	46.2216	38.6724	35.8496	16.5888	34.1176	4.3956	9.06387	18.9963	18.9418	5.31577	18.0641	15.6606	18.4532	27.0191	15.9234	24.408	21.7275	25.9042
NA	NA	NA	NA	NA	NA	0	0	0	0.00758495	0	0	0	0	0	0	0	0	0	0	0	0	0	0	0	0	0	0	0	0	0	0	0	0	0	0
					NA	0	0	0	0.00758495	0	0	0	0	0	0	0	0	0	0	0	0	0	0	0	0	0	0	0	0	0	0	0	0	0	0
				NA		0	0	0	0.00758495	0	0	0	0	0	0	0	0	0	0	0	0	0	0	0	0	0	0	0	0	0	0	0	0	0	0
			NA			0	0	0	0.00758495	0	0	0	0	0	0	0	0	0	0	0	0	0	0	0	0	0	0	0	0	0	0	0	0	0	0
		NA				0	0	0	0.00758495	0	0	0	0	0	0	0	0	0	0	0	0	0	0	0	0	0	0	0	0	0	0	0	0	0	0
	NA					0	0	0	0.00758495	0	0	0	0	0	0	0	0	0	0	0	0	0	0	0	0	0	0	0	0	0	0	0	0	0	0
NA						0	0	0	0.00758495	0	0	0	0	0	0	0	0	0	0	0	0	0	0	0	0	0	0	0	0	0	0	0	0	0	0
Proteobacteria	Alphaproteobacteria	Caulobacterales	Caulobacteraceae	Brevundimonas	Brevundimonas diminuta	0	0	0	0	0	0	0	0	0	0	0	0	0	0	0	0	0	0	0	0	0	0	0	0	0	0	0	0.167817	0.251871	0.153342
					Brevundimonas diminuta	0	0	0	0	0	0	0	0	0	0	0	0	0	0	0	0	0	0	0	0	0	0	0	0	0	0	0	0.167817	0.251871	0.153342
				Brevundimonas		0	0	0	0	0	0	0	0	0	0	0	0	0	0	0	0	0	0	0	0	0	0	0	0	0	0	0	0.167817	0.251871	0.153342
			Caulobacteraceae			0	0	0	0	0	0	0	0	0	0	0	0	0	0	0	0	0	0	0	0	0	0	0	0	0	0	0	0.167817	0.251871	0.153342
		Caulobacterales				0	0	0	0	0	0	0	0	0	0	0	0	0	0	0	0	0	0	0	0	0	0	0	0	0	0	0	0.167817	0.251871	0.153342
Proteobacteria	Alphaproteobacteria	Rhizobiales	Beijerinckiaceae	Methylobacterium	NA	0	0	0	0	0	0	0	0	0	0	0	0	0	0	0	1.40187	0	0	0	0	0	0	0	0	0	0	0	0	0	0
					NA	0	0	0	0	0	0	0	0	0	0	0	0	0	0	0	1.40187	0	0	0	0	0	0	0	0	0	0	0	0	0	0
				Methylobacterium		0	0	0	0	0	0	0	0	0	0	0	0	0	0	0	1.40187	0	0	0	0	0	0	0	0	0	0	0	0	0	0
			Beijerinckiaceae			0	0	0	0	0	0	0	0	0	0	0	0	0	0	0	1.40187	0	0	0	0	0	0	0	0	0	0	0	0	0	0
Proteobacteria	Alphaproteobacteria	Rhizobiales	Rhizobiaceae	Paenochrobactrum	NA	0	0	0	0	0	0	0	0	0	0	0	0	0	0	0	0	0	0	0	0	0.364491	0	0.0539763	0.108519	0	0	0.238576	4.79209	10.0822	11.6751
					NA	0	0	0	0	0	0	0	0	0	0	0	0	0	0	0	0	0	0	0	0	0.364491	0	0.0539763	0.108519	0	0	0.238576	4.79209	10.0822	11.6751
				Paenochrobactrum		0	0	0	0	0	0	0	0	0	0	0	0	0	0	0	0	0	0	0	0	0.364491	0	0.0539763	0.108519	0	0	0.238576	4.79209	10.0822	11.6751
Proteobacteria	Alphaproteobacteria	Rhizobiales	Rhizobiaceae	Pseudochrobactrum	Pseudochrobactrum saccharolyticum	0	0	0	0	0	0	0	0	0	0	0	0	0	0	0	0	0	0	0	0	0.141093	0	0	0	0	0.0546946	0.152933	2.32146	6.8894	6.4192
					Pseudochrobactrum saccharolyticum	0	0	0	0	0	0	0	0	0	0	0	0	0	0	0	0	0	0	0	0	0.141093	0	0	0	0	0.0546946	0.152933	2.32146	6.8894	6.4192
				Pseudochrobactrum		0	0	0	0	0	0	0	0	0	0	0	0	0	0	0	0	0	0	0	0	0.141093	0	0	0	0	0.0546946	0.152933	2.32146	6.8894	6.4192
Proteobacteria	Alphaproteobacteria	Rhizobiales	Rhizobiaceae	Allorhizobium-Neorhizobium-Pararhizobium-Rhizobium	NA	0	0	0	0	0	0	0	0	0	0	0	0	0	0	0	4.6729	0	0	0	0	0	0	0	0	0	0	0	0	0	0
Proteobacteria	Alphaproteobacteria	Rhizobiales	Rhizobiaceae	Allorhizobium-Neorhizobium-Pararhizobium-Rhizobium	NA	0	0	0	0	0	0	0	0	0	0	0	0	0	0	0	1.40187	0	0	0	0	0	0	0	0	0	0	0	0	0	0
Proteobacteria	Alphaproteobacteria	Rhizobiales	Rhizobiaceae	Allorhizobium-Neorhizobium-Pararhizobium-Rhizobium	NA	0	0	0	0	0	0	0	0	0	0	0	0	0	0	0	0	2.35294	0	0	0	0	0	0	0	0	0	0	0	0	0
					NA	0	0	0	0	0	0	0	0	0	0	0	0	0	0	0	6.07477	2.35294	0	0	0	0	0	0	0	0	0	0	0	0	0
				Allorhizobium-Neorhizobium-Pararhizobium-Rhizobium		0	0	0	0	0	0	0	0	0	0	0	0	0	0	0	6.07477	2.35294	0	0	0	0	0	0	0	0	0	0	0	0	0
			Rhizobiaceae			0	0	0	0	0	0	0	0	0	0	0	0	0	0	0	6.07477	2.35294	0	0	0	0.505585	0	0.0539763	0.108519	0	0.0546946	0.391509	7.11356	16.9716	18.0943
		Rhizobiales				0	0	0	0	0	0	0	0	0	0	0	0	0	0	0	7.47664	2.35294	0	0	0	0.505585	0	0.0539763	0.108519	0	0.0546946	0.391509	7.11356	16.9716	18.0943
Proteobacteria	Alphaproteobacteria	Rhodobacterales	Rhodobacteraceae	Paracoccus	NA	0	0	0	0	0	0	0	0	0	0	0	0	0	0	0	1.86916	0	0	0	0	0	0	0	0	0	0	0	0	0	0
					NA	0	0	0	0	0	0	0	0	0	0	0	0	0	0	0	1.86916	0	0	0	0	0	0	0	0	0	0	0	0	0	0
				Paracoccus		0	0	0	0	0	0	0	0	0	0	0	0	0	0	0	1.86916	0	0	0	0	0	0	0	0	0	0	0	0	0	0
Proteobacteria	Alphaproteobacteria	Rhodobacterales	Rhodobacteraceae	Falsirhodobacter	NA	0	0	0	0	0	0	0	0	0	0	0	0	0	0	0	0	1.96078	0	0	0	0	0	0	0	0	0	0	0	0	0
					NA	0	0	0	0	0	0	0	0	0	0	0	0	0	0	0	0	1.96078	0	0	0	0	0	0	0	0	0	0	0	0	0
				Falsirhodobacter		0	0	0	0	0	0	0	0	0	0	0	0	0	0	0	0	1.96078	0	0	0	0	0	0	0	0	0	0	0	0	0
			Rhodobacteraceae			0	0	0	0	0	0	0	0	0	0	0	0	0	0	0	1.86916	1.96078	0	0	0	0	0	0	0	0	0	0	0	0	0
		Rhodobacterales				0	0	0	0	0	0	0	0	0	0	0	0	0	0	0	1.86916	1.96078	0	0	0	0	0	0	0	0	0	0	0	0	0
	Alphaproteobacteria					0	0	0	0	0	0	0	0	0	0	0	0	0	0	0	9.34579	4.31373	0	0	0	0.505585	0	0.0539763	0.108519	0	0.0546946	0.391509	7.28137	17.2235	18.2477
Proteobacteria	Gammaproteobacteria	Betaproteobacteriales	Burkholderiaceae	Alcaligenes	NA	0	0	0	0	0	0	0	0	0	0	0	0	0	0	0	0	7.45098	0	0.0715469	0.0604656	3.36273	0	0	0.352686	0	0.802188	0.783018	53.7759	46.6923	43.8505
Proteobacteria	Gammaproteobacteria	Betaproteobacteriales	Burkholderiaceae	Alcaligenes	NA	0	0	0	0	0	0	0	0	0	0	0	0	0	0	0	0	0	0	0	0	0	0	0	0	0	0	0	0	0.696348	0
					NA	0	0	0	0	0	0	0	0	0	0	0	0	0	0	0	0	7.45098	0	0.0715469	0.0604656	3.36273	0	0	0.352686	0	0.802188	0.783018	53.7759	47.3887	43.8505
				Alcaligenes		0	0	0	0	0	0	0	0	0	0	0	0	0	0	0	0	7.45098	0	0.0715469	0.0604656	3.36273	0	0	0.352686	0	0.802188	0.783018	53.7759	47.3887	43.8505
Proteobacteria	Gammaproteobacteria	Betaproteobacteriales	Burkholderiaceae	Bordetella	NA	0	0	0	0	0	0	0	0	0	0	0	0	0	0	0	0	0	0	0.116734	0	0	0	0	0	0	0	0	0.811113	1.00007	0.729695
					NA	0	0	0	0	0	0	0	0	0	0	0	0	0	0	0	0	0	0	0.116734	0	0	0	0	0	0	0	0	0.811113	1.00007	0.729695
				Bordetella		0	0	0	0	0	0	0	0	0	0	0	0	0	0	0	0	0	0	0.116734	0	0	0	0	0	0	0	0	0.811113	1.00007	0.729695
			Burkholderiaceae			0	0	0	0	0	0	0	0	0	0	0	0	0	0	0	0	7.45098	0	0.188281	0.0604656	3.36273	0	0	0.352686	0	0.802188	0.783018	54.587	48.3888	44.5802
		Betaproteobacteriales				0	0	0	0	0	0	0	0	0	0	0	0	0	0	0	0	7.45098	0	0.188281	0.0604656	3.36273	0	0	0.352686	0	0.802188	0.783018	54.587	48.3888	44.5802
Proteobacteria	Gammaproteobacteria	Enterobacteriales	Enterobacteriaceae	Citrobacter	NA	0	0	0	0	0	0	0	0	0	0	0	0	0	0	0	0	0	0	0	0	0	0.106012	0	0.610418	0.544867	0	0.214107	0	0	0
					NA	0	0	0	0	0	0	0	0	0	0	0	0	0	0	0	0	0	0	0	0	0	0.106012	0	0.610418	0.544867	0	0.214107	0	0	0
				Citrobacter		0	0	0	0	0	0	0	0	0	0	0	0	0	0	0	0	0	0	0	0	0	0.106012	0	0.610418	0.544867	0	0.214107	0	0	0
Proteobacteria	Gammaproteobacteria	Enterobacteriales	Enterobacteriaceae	Enterobacter	NA	0	0	0	0	0	0	0	0	0	0	0	0	0	0	0	0	0	8.79121	0	0	0	0	0	0	0	0	0	0	0	0
					NA	0	0	0	0	0	0	0	0	0	0	0	0	0	0	0	0	0	8.79121	0	0	0	0	0	0	0	0	0	0	0	0
				Enterobacter		0	0	0	0	0	0	0	0	0	0	0	0	0	0	0	0	0	8.79121	0	0	0	0	0	0	0	0	0	0	0	0
Proteobacteria	Gammaproteobacteria	Enterobacteriales	Enterobacteriaceae	Erwinia	NA	0	0	0	0	0	0	0	0	0	0	0	0	0	0	0	4.43925	0	2.74725	0	0	0	0	0	0	0	0	0	0	0	0
					NA	0	0	0	0	0	0	0	0	0	0	0	0	0	0	0	4.43925	0	2.74725	0	0	0	0	0	0	0	0	0	0	0	0
				Erwinia		0	0	0	0	0	0	0	0	0	0	0	0	0	0	0	4.43925	0	2.74725	0	0	0	0	0	0	0	0	0	0	0	0
Proteobacteria	Gammaproteobacteria	Enterobacteriales	Enterobacteriaceae	Escherichia-Shigella	NA	0	0	0	0.0151699	0	0	0.0496463	0	0	0	0	2.14484	0.799702	0.198783	0.205464	0	0	0	0	0	0	0	0	0	0	0	0	0	0	0
					NA	0	0	0	0.0151699	0	0	0.0496463	0	0	0	0	2.14484	0.799702	0.198783	0.205464	0	0	0	0	0	0	0	0	0	0	0	0	0	0	0
				Escherichia-Shigella		0	0	0	0.0151699	0	0	0.0496463	0	0	0	0	2.14484	0.799702	0.198783	0.205464	0	0	0	0	0	0	0	0	0	0	0	0	0	0	0
Proteobacteria	Gammaproteobacteria	Enterobacteriales	Enterobacteriaceae	Klebsiella	NA	0	0	0	0	0	0.0970067	0	0	0.242407	0	0.189676	8.14652	0	0	0	0	0	0	2.96355	1.33024	0.787772	0.918774	1.61029	1.83125	4.05516	1.36737	2.22671	0	0	0
Proteobacteria	Gammaproteobacteria	Enterobacteriales	Enterobacteriaceae	Klebsiella	NA	0	0	0	0	0	0	0	0	0	0	0	0.161509	0.105387	0.0843323	0	0	0	0	0	0	0	0	0	0	0	0	0	0	0	0
Proteobacteria	Gammaproteobacteria	Enterobacteriales	Enterobacteriaceae	Klebsiella	NA	0	0	0	0	0	0	0	0	0	0	0	0	0	0	0	7.24299	0	0	0	0	0	0	0	0	0	0	0	0	0	0
Proteobacteria	Gammaproteobacteria	Enterobacteriales	Enterobacteriaceae	Klebsiella	NA	0	0	0	0	0	0	0	0	0	0	0	0	0	0	0	0	11.7647	0	0	0	0	0	0	0	0	0	0	0	0	0
Proteobacteria	Gammaproteobacteria	Enterobacteriales	Enterobacteriaceae	Klebsiella	NA	0	0	0	0	0	0	0	0	0	0	0	0	0.0991879	0	0	0	0	0	0	0	0	0	0	0	0	0	0	0	0	0
Proteobacteria	Gammaproteobacteria	Enterobacteriales	Enterobacteriaceae	Klebsiella	NA	0	0	0	0	0	0	0	0	0	0	0	0	0	0	0.098927	0	0	0	0	0	0	0	0	0	0	0	0	0	0	0
					NA	0	0	0	0	0	0.0970067	0	0	0.242407	0	0.189676	8.30803	0.204575	0.0843323	0.098927	7.24299	11.7647	0	2.96355	1.33024	0.787772	0.918774	1.61029	1.83125	4.05516	1.36737	2.22671	0	0	0
				Klebsiella		0	0	0	0	0	0.0970067	0	0	0.242407	0	0.189676	8.30803	0.204575	0.0843323	0.098927	7.24299	11.7647	0	2.96355	1.33024	0.787772	0.918774	1.61029	1.83125	4.05516	1.36737	2.22671	0	0	0
Proteobacteria	Gammaproteobacteria	Enterobacteriales	Enterobacteriaceae	Kosakonia	NA	0	0	0	0	0	0	0	0	0	0	0	0	0	0	0	3.73832	0	23.0769	0	0	0	0	0	0	0	0	0	0	0	0
					NA	0	0	0	0	0	0	0	0	0	0	0	0	0	0	0	3.73832	0	23.0769	0	0	0	0	0	0	0	0	0	0	0	0
Proteobacteria	Gammaproteobacteria	Enterobacteriales	Enterobacteriaceae	Kosakonia	Kosakonia cowanii	0	0	0	0	0	0	0	0	0	0	0	0	0	0	0	0	6.66667	0	0	0	0	0	0	0	0	0	0	0	0	0
					Kosakonia cowanii	0	0	0	0	0	0	0	0	0	0	0	0	0	0	0	0	6.66667	0	0	0	0	0	0	0	0	0	0	0	0	0
				Kosakonia		0	0	0	0	0	0	0	0	0	0	0	0	0	0	0	3.73832	6.66667	23.0769	0	0	0	0	0	0	0	0	0	0	0	0
Proteobacteria	Gammaproteobacteria	Enterobacteriales	Enterobacteriaceae	Morganella	NA	0	0	0	95.6007	82.813	86.1096	67.2459	79.2478	83.2882	94.9958	88.9014	2.86194	7.21592	2.11433	6.08782	0	1.96078	0	20.6356	5.40159	5.16167	79.58	3.49946	8.34238	13.7085	6.70921	50.7127	1.05351	0.777835	0.555203
Proteobacteria	Gammaproteobacteria	Enterobacteriales	Enterobacteriaceae	Morganella	NA	0	0	0	0	0	0	0	0	4.05319	0	0	0	0	0	0	0	0	0	0	0	0	0	0	0	0	0	0	0	0	0
Proteobacteria	Gammaproteobacteria	Enterobacteriales	Enterobacteriaceae	Morganella	NA	0	0	0	0	0	0	0	0	0	0	0.95863	0	0	0	0	0	0	0	0	0	0	0	0	0	0	0	0	0	0	0
					NA	0	0	0	95.6007	82.813	86.1096	67.2459	79.2478	87.3414	94.9958	89.8601	2.86194	7.21592	2.11433	6.08782	0	1.96078	0	20.6356	5.40159	5.16167	79.58	3.49946	8.34238	13.7085	6.70921	50.7127	1.05351	0.777835	0.555203
				Morganella		0	0	0	95.6007	82.813	86.1096	67.2459	79.2478	87.3414	94.9958	89.8601	2.86194	7.21592	2.11433	6.08782	0	1.96078	0	20.6356	5.40159	5.16167	79.58	3.49946	8.34238	13.7085	6.70921	50.7127	1.05351	0.777835	0.555203
Proteobacteria	Gammaproteobacteria	Enterobacteriales	Enterobacteriaceae	NA	NA	0	0	0	0.644721	0.14629	0	0.173762	0.17973	0.777128	0.195989	0.410109	26.3195	0.991879	0.3554	0.426147	0	0	0	8.46513	4.24267	2.49265	2.84719	4.552	5.65654	11.7363	3.55515	6.778	0	0	0
Proteobacteria	Gammaproteobacteria	Enterobacteriales	Enterobacteriaceae	NA	NA	0	0	0	0	0	0	0	0	0	0	0	0	0	0	0	0	0	0	0	0	0	0	0	0	0.834177	0	0	0	0	0
Proteobacteria	Gammaproteobacteria	Enterobacteriales	Enterobacteriaceae	NA	NA	0	0	0	0	0	0	0	0	0	0	0	0	0	0	0	0	0	44.5055	0	0	0	0	0	0	0	0	0	0	0	0
Proteobacteria	Gammaproteobacteria	Enterobacteriales	Enterobacteriaceae	NA	NA	0	0	0	0	0	0	0	0	0	0	0	0	0	0	0	0	0	0	0	0	0	0	0	0	0.361637	0	0	0	0	0
Proteobacteria	Gammaproteobacteria	Enterobacteriales	Enterobacteriaceae	NA	NA	0	0	0	0	0	0	0	0	0	0	0	0	0	0	0	0	0	0	0	0	0	0	0	0	0.168764	0	0	0	0	0
Proteobacteria	Gammaproteobacteria	Enterobacteriales	Enterobacteriaceae	NA	NA	0	0	0	0	0	0	0	0	0	0	0	0	0	0	0	0	0	0	0	0	0	0	0.0989565	0	0.0626838	0	0.0428213	0	0	0
Proteobacteria	Gammaproteobacteria	Enterobacteriales	Enterobacteriaceae	NA	NA	0	0	0	0	0	0	0	0	0	0	0	0	0	0	0	5.60748	0	0	0	0	0	0	0	0	0	0	0	0	0	0
Proteobacteria	Gammaproteobacteria	Enterobacteriales	Enterobacteriaceae	NA	NA	0	0	0	0	0	0	0	0	0	0	0	0	0	0	0	0	0	8.79121	0	0	0	0	0	0	0	0	0	0	0	0
					NA	0	0	0	0.644721	0.14629	0	0.173762	0.17973	0.777128	0.195989	0.410109	26.3195	0.991879	0.3554	0.426147	5.60748	0	53.2967	8.46513	4.24267	2.49265	2.84719	4.65095	5.65654	13.1636	3.55515	6.82082	0	0	0
				NA		0	0	0	0.644721	0.14629	0	0.173762	0.17973	0.777128	0.195989	0.410109	26.3195	0.991879	0.3554	0.426147	5.60748	0	53.2967	8.46513	4.24267	2.49265	2.84719	4.65095	5.65654	13.1636	3.55515	6.82082	0	0	0
Proteobacteria	Gammaproteobacteria	Enterobacteriales	Enterobacteriaceae	Pantoea	NA	0	66.6667	0	0	0	0	0	0	0	0	0	0	0	0	0	9.57944	0	0	0	0	0	0	0	0	0	0	0	0	0	0
Proteobacteria	Gammaproteobacteria	Enterobacteriales	Enterobacteriaceae	Pantoea	NA	0	0	0	0	0	0	0	0	0	0	0	0	0	0	0	0	10.1961	0	0	0	0	0	0	0	0	0	0	0	0	0
Proteobacteria	Gammaproteobacteria	Enterobacteriales	Enterobacteriaceae	Pantoea	NA	0	0	0	0	0	0	0	0	0	0	0	0	0	0	0	5.60748	0	0	0	0	0	0	0	0	0	0	0	0	0	0
					NA	0	66.6667	0	0	0	0	0	0	0	0	0	0	0	0	0	15.1869	10.1961	0	0	0	0	0	0	0	0	0	0	0	0	0
				Pantoea		0	66.6667	0	0	0	0	0	0	0	0	0	0	0	0	0	15.1869	10.1961	0	0	0	0	0	0	0	0	0	0	0	0	0
Proteobacteria	Gammaproteobacteria	Enterobacteriales	Enterobacteriaceae	Providencia	NA	0	0	0	0.356493	0.117032	0	0.111704	0.771524	0.0784258	0	0	1.11118	0	0	0.0913173	0	0	0	34.2785	26.6653	21.7049	3.35706	24.892	23.847	19.1523	19.9635	4.46565	4.20474	2.34832	1.4118
Proteobacteria	Gammaproteobacteria	Enterobacteriales	Enterobacteriaceae	Providencia	NA	0	0	0	0	0	0	0	0.543574	0.0998146	0	0.0666427	0.820466	0.16118	0.0542136	0	0	0	0	24.3184	19.2482	16.1434	2.47867	17.6502	17.2748	13.8001	14.5852	3.43182	3.2631	1.65197	1.09454
					NA	0	0	0	0.356493	0.117032	0	0.111704	1.3151	0.17824	0	0.0666427	1.93165	0.16118	0.0542136	0.0913173	0	0	0	58.5969	45.9135	37.8483	5.83573	42.5423	41.1218	32.9524	34.5488	7.89747	7.46784	4.0003	2.50635
				Providencia		0	0	0	0.356493	0.117032	0	0.111704	1.3151	0.17824	0	0.0666427	1.93165	0.16118	0.0542136	0.0913173	0	0	0	58.5969	45.9135	37.8483	5.83573	42.5423	41.1218	32.9524	34.5488	7.89747	7.46784	4.0003	2.50635
			Enterobacteriaceae			0	66.6667	0	96.6171	83.0763	86.2066	67.581	80.7426	88.5391	95.1917	90.5265	41.566	9.37326	2.80706	6.90967	36.215	30.5882	87.9121	90.6612	56.888	46.2904	89.2877	52.303	57.5624	64.4245	46.1805	67.8718	8.52135	4.77813	3.06155
		Enterobacteriales				0	66.6667	0	96.6171	83.0763	86.2066	67.581	80.7426	88.5391	95.1917	90.5265	41.566	9.37326	2.80706	6.90967	36.215	30.5882	87.9121	90.6612	56.888	46.2904	89.2877	52.303	57.5624	64.4245	46.1805	67.8718	8.52135	4.77813	3.06155
Proteobacteria	Gammaproteobacteria	Pseudomonadales	Pseudomonadaceae	Pseudomonas	NA	0	0	0	0	0	0	0	0	0	0	0	0	0	0	0	9.57944	13.7255	6.59341	0	0	0	0	0	0	0	0	0	0	0	0
Proteobacteria	Gammaproteobacteria	Pseudomonadales	Pseudomonadaceae	Pseudomonas	NA	0	0	0	0	0	0	0	0	0	0	0	0	0	0	0	13.0841	0	0	0	0	0	0	0	0	0	0	0	0	0	0
Proteobacteria	Gammaproteobacteria	Pseudomonadales	Pseudomonadaceae	Pseudomonas	NA	0	0	0	0	0	0	0	0	0	0	0	0	0	0	0	2.1028	0	0	0	0	0	0	0	0	0	0	0	0	0	0
Proteobacteria	Gammaproteobacteria	Pseudomonadales	Pseudomonadaceae	Pseudomonas	NA	0	0	0	0	0	0	0	0	0	0	0	0	0	0	0	0	3.52941	0	0	0	0	0	0	0	0	0	0	0	0	0
Proteobacteria	Gammaproteobacteria	Pseudomonadales	Pseudomonadaceae	Pseudomonas	NA	0	0	0	0	0	0	0	0	0	0	0	0	0	0	0	0	0	0	0	0	0	0	0	0	0	0	0	0	0.0592636	0
Proteobacteria	Gammaproteobacteria	Pseudomonadales	Pseudomonadaceae	Pseudomonas	NA	0	0	0	0	0	0	0	0	0	0	0	0	0	0	0	0	0	0	0	0	0	0	0	0	0	0	0	0	0.0444477	0
Proteobacteria	Gammaproteobacteria	Pseudomonadales	Pseudomonadaceae	Pseudomonas	NA	0	14.2857	0	0	0	0	0	0	0	0	0	0	0	0	0	0	0	0	0	0	0	0	0	0	0	0	0	0	0	0
Proteobacteria	Gammaproteobacteria	Pseudomonadales	Pseudomonadaceae	Pseudomonas	NA	0	0	0	0	0	0	0	0	0	0	0	0	0	0	0	0	1.17647	0	0	0	0	0	0	0	0	0	0	0	0	0
					NA	0	14.2857	0	0	0	0	0	0	0	0	0	0	0	0	0	24.7664	18.4314	6.59341	0	0	0	0	0	0	0	0	0	0	0.103711	0
				Pseudomonas		0	14.2857	0	0	0	0	0	0	0	0	0	0	0	0	0	24.7664	18.4314	6.59341	0	0	0	0	0	0	0	0	0	0	0.103711	0
			Pseudomonadaceae			0	14.2857	0	0	0	0	0	0	0	0	0	0	0	0	0	24.7664	18.4314	6.59341	0	0	0	0	0	0	0	0	0	0	0.103711	0
		Pseudomonadales				0	14.2857	0	0	0	0	0	0	0	0	0	0	0	0	0	24.7664	18.4314	6.59341	0	0	0	0	0	0	0	0	0	0	0.103711	0
Proteobacteria	Gammaproteobacteria	Xanthomonadales	Xanthomonadaceae	Stenotrophomonas	NA	0	0	0	0	0	0	0	0	0	0	0	0	0	0	0	3.03738	0	0	0	0	0	0	0	0	0	0	0	0	0	0
					NA	0	0	0	0	0	0	0	0	0	0	0	0	0	0	0	3.03738	0	0	0	0	0	0	0	0	0	0	0	0	0	0
				Stenotrophomonas		0	0	0	0	0	0	0	0	0	0	0	0	0	0	0	3.03738	0	0	0	0	0	0	0	0	0	0	0	0	0	0
			Xanthomonadaceae			0	0	0	0	0	0	0	0	0	0	0	0	0	0	0	3.03738	0	0	0	0	0	0	0	0	0	0	0	0	0	0
		Xanthomonadales				0	0	0	0	0	0	0	0	0	0	0	0	0	0	0	3.03738	0	0	0	0	0	0	0	0	0	0	0	0	0	0
	Gammaproteobacteria					0	80.9524	0	96.6171	83.0763	86.2066	67.581	80.7426	88.5391	95.1917	90.5265	41.566	9.37326	2.80706	6.90967	64.0187	56.4706	94.5055	90.8495	56.9485	49.6531	89.2877	52.303	57.9151	64.4245	46.9827	68.6548	63.1083	53.2706	47.6417
Proteobacteria						0	80.9524	0	96.6171	83.0763	86.2066	67.581	80.7426	88.5391	95.1917	90.5265	41.566	9.37326	2.80706	6.90967	73.3645	60.7843	94.5055	90.8495	56.9485	50.1587	89.2877	52.357	58.0236	64.4245	47.0374	69.0463	70.3897	70.4941	65.8894
Tenericutes	Mollicutes	Mollicutes RF39	uncultured Firmicutes bacterium	uncultured Firmicutes bacterium	NA	0	0	0	0	0	0	0	0	0	0	0	0	0	0	0	0	0	0	0	0.161242	0	0.0757232	0	0	0	1.732	0	0	0	0
					NA	0	0	0	0	0	0	0	0	0	0	0	0	0	0	0	0	0	0	0	0.161242	0	0.0757232	0	0	0	1.732	0	0	0	0
				uncultured Firmicutes bacterium		0	0	0	0	0	0	0	0	0	0	0	0	0	0	0	0	0	0	0	0.161242	0	0.0757232	0	0	0	1.732	0	0	0	0
			uncultured Firmicutes bacterium			0	0	0	0	0	0	0	0	0	0	0	0	0	0	0	0	0	0	0	0.161242	0	0.0757232	0	0	0	1.732	0	0	0	0
		Mollicutes RF39				0	0	0	0	0	0	0	0	0	0	0	0	0	0	0	0	0	0	0	0.161242	0	0.0757232	0	0	0	1.732	0	0	0	0
	Mollicutes					0	0	0	0	0	0	0	0	0	0	0	0	0	0	0	0	0	0	0	0.161242	0	0.0757232	0	0	0	1.732	0	0	0	0
Tenericutes						0	0	0	0	0	0	0	0	0	0	0	0	0	0	0	0	0	0	0	0.161242	0	0.0757232	0	0	0	1.732	0	0	0	0
Grand total						0	100	0	100	100	100	100	100	100	100	100	100	100	100	100	100	100	100	100	100	100	100	100	100	100	100	100	100	100	100
