# Supplementary material for: Cottonseed Press Cake as a Potential Diet for Industrially Farmed Black Soldier Fly Larvae Triggers Adaptations of Their Bacterial and Fungal Gut Microbiota
Source: Front Microbiol. 2021 Mar 29;12:634503. doi: 10.3389/fmicb.2021.634503 (PMC8039154; doi:10.3389/fmicb.2021.634503)
Supplement: Supplementary file 2 [file Table_3.xlsx]

## Sheet: Supplementary Table 3
Supplementary Table 3. Interactive spreadsheet with the detailed results of the fungal community composition of feed, BSFL guts, and BSFL frass of both diets (CF and CPC) based on ITS amplicon sequencing. Shown are the relative abundances of ASV counts on different taxonomic levels. The categories on the left allow switching between different taxonomic levels (2: Phylum; 3: Class; 4: Order; 5: Fa…
Taxonomic level						CF - Feed			CF - Gut						CF - Frass			CPC - Feed			CPC - Gut						CPC - Frass
Phylum	Class	Order	Family	Genus	Species	CF_feed_01	CF_feed_02	CF_feed_03	CF_gut_04	CF_gut_05	CF_gut_13	CF_gut_14	CF_gut_16	CF_gut_19	CF_frass_02	CF_frass_03	CF_frass_04	CPC_feed_01	CPC_feed_02	CPC_feed_03	CPC_gut_01	CPC_gut_02	CPC_gut_03	CPC_gut_07	CPC_gut_09	CPC_gut_13	CPC_frass_01	CPC_frass_02	CPC_frass_03
Ascomycota	Dothideomycetes	Botryosphaeriales	Phyllostictaceae	NA	NA	0	0	0	0	0	0	0	0	0	0	0	0	0	0	0	0	0	0	0	0	0	0	0	1.01449
					NA	0	0	0	0	0	0	0	0	0	0	0	0	0	0	0	0	0	0	0	0	0	0	0	1.01449
				NA		0	0	0	0	0	0	0	0	0	0	0	0	0	0	0	0	0	0	0	0	0	0	0	1.01449
			Phyllostictaceae			0	0	0	0	0	0	0	0	0	0	0	0	0	0	0	0	0	0	0	0	0	0	0	1.01449
Ascomycota	Dothideomycetes	Botryosphaeriales	Botryosphaeriaceae	Botryosphaeria	NA	0	0	0	0	0	0	0	0	0	0	0	0	0	0	0	0	0	0	0	0	0	0	0	0.217391
					NA	0	0	0	0	0	0	0	0	0	0	0	0	0	0	0	0	0	0	0	0	0	0	0	0.217391
				Botryosphaeria		0	0	0	0	0	0	0	0	0	0	0	0	0	0	0	0	0	0	0	0	0	0	0	0.217391
Ascomycota	Dothideomycetes	Botryosphaeriales	Botryosphaeriaceae	Macrophomina	Macrophomina_phaseolina	0	0	0.0297212	0	0	0	0	0	0	0	0	0	0	0	0	0	0	0	0	0	0	0	0	0
					Macrophomina_phaseolina	0	0	0.0297212	0	0	0	0	0	0	0	0	0	0	0	0	0	0	0	0	0	0	0	0	0
				Macrophomina		0	0	0.0297212	0	0	0	0	0	0	0	0	0	0	0	0	0	0	0	0	0	0	0	0	0
			Botryosphaeriaceae			0	0	0.0297212	0	0	0	0	0	0	0	0	0	0	0	0	0	0	0	0	0	0	0	0	0.217391
		Botryosphaeriales				0	0	0.0297212	0	0	0	0	0	0	0	0	0	0	0	0	0	0	0	0	0	0	0	0	1.23188
Ascomycota	Dothideomycetes	Capnodiales	Cladosporiaceae	Cladosporium	Cladosporium_cladosporioides	0	34.0635	0	32.7957	0	0	23.2791	0	0	0	0	0	0	0	0.371856	60.7407	12.4281	0	0	0	1.62128	0	0	0
Ascomycota	Dothideomycetes	Capnodiales	Cladosporiaceae	Cladosporium	Cladosporium_cladosporioides	0	2.15462	0	0	0	0	0	0	0	0	0	0	0	0	4.85025	0	0	0	0	0	1.19063	0	0	0
Ascomycota	Dothideomycetes	Capnodiales	Cladosporiaceae	Cladosporium	Cladosporium_cladosporioides	0	0	17.5474	0	0	0	0	0	0	0	0	0	0	0	0	0	0	0	0	0	0	0	0	0
Ascomycota	Dothideomycetes	Capnodiales	Cladosporiaceae	Cladosporium	Cladosporium_cladosporioides	23.5933	0	0	0	0	0	0	0	0	0	0	0	0	0	0	0	0	0	0	0	0	0	0	0
Ascomycota	Dothideomycetes	Capnodiales	Cladosporiaceae	Cladosporium	Cladosporium_cladosporioides	0	0	0	0	0	0	0	0	0	0	0	0	3.19868	0	0	0	0	0	0	0	0	0	0	0
Ascomycota	Dothideomycetes	Capnodiales	Cladosporiaceae	Cladosporium	Cladosporium_cladosporioides	0	0	0	0	0	0	0	0	0	0	0	0	0	0	0	0	0	0	0	6.18806	0	0	0	0
Ascomycota	Dothideomycetes	Capnodiales	Cladosporiaceae	Cladosporium	Cladosporium_cladosporioides	0	0	0	0	0	0	0	0	0	0	0	0	0	0	0	0	0	2.2659	0	0	0	0	0	0
Ascomycota	Dothideomycetes	Capnodiales	Cladosporiaceae	Cladosporium	Cladosporium_cladosporioides	0	0	2.50847	0	0	0	0	0	0	0	0	0	0	0	0	0	0	0	0	0	0	0	0	0
Ascomycota	Dothideomycetes	Capnodiales	Cladosporiaceae	Cladosporium	Cladosporium_cladosporioides	0	0	0	0	0	0	0	0	0	0	0	0	0	2.27089	0	0	0	0	0	0	0	0	0	0
Ascomycota	Dothideomycetes	Capnodiales	Cladosporiaceae	Cladosporium	Cladosporium_cladosporioides	0	0	0	0	0	0	0	0	0	0	0	0	0	0	0	0	0	1.74785	0	0	0	0	0	0
Ascomycota	Dothideomycetes	Capnodiales	Cladosporiaceae	Cladosporium	Cladosporium_cladosporioides	0	0	0	0	0	0.891512	0	0	0	0	0	0	0	0	0	0	0	0	0	0	0	0	0	0
Ascomycota	Dothideomycetes	Capnodiales	Cladosporiaceae	Cladosporium	Cladosporium_cladosporioides	0	0	0	0	0	0	0	0	0	0	0	0	0	0	0	0	0	0	0	0	0	0	0	1.9175
Ascomycota	Dothideomycetes	Capnodiales	Cladosporiaceae	Cladosporium	Cladosporium_cladosporioides	0	0	0	0	0	0	0	0	0	0	0	0	0	0	0	0	0	0	0	0	0	0	1.94624	0
Ascomycota	Dothideomycetes	Capnodiales	Cladosporiaceae	Cladosporium	Cladosporium_cladosporioides	0	0	0	0	10.9848	0	0	0	0	0	0	0	0	0	0	0	0	0	0	0	0	0	0	0
Ascomycota	Dothideomycetes	Capnodiales	Cladosporiaceae	Cladosporium	Cladosporium_cladosporioides	0	0	0	0	0	0	0	0	2.22583	0	0	0	0	0	0	0	0	0	0	0	0	0	0	0
Ascomycota	Dothideomycetes	Capnodiales	Cladosporiaceae	Cladosporium	Cladosporium_cladosporioides	0	0	0	0	0	0	0	0	0	0	0	0	0	0	0	0	0	0	0	0	0	2.15747	0	0
Ascomycota	Dothideomycetes	Capnodiales	Cladosporiaceae	Cladosporium	Cladosporium_cladosporioides	0	0	0	0	0	0	0	0.395222	0	0	0	0	0	0	0	0	0	0	0	0	0	0	0	0
Ascomycota	Dothideomycetes	Capnodiales	Cladosporiaceae	Cladosporium	Cladosporium_cladosporioides	0	0	0	0	0	0	0	0	0	0	0	0	0	0	0.254958	0	0	0	0	0	0	0	0	0
Ascomycota	Dothideomycetes	Capnodiales	Cladosporiaceae	Cladosporium	Cladosporium_cladosporioides	2.62032	0	0	0	0	0	0	0	0	0	0	0	0	0	0	0	0	0	0	0	0	0	0	0
Ascomycota	Dothideomycetes	Capnodiales	Cladosporiaceae	Cladosporium	Cladosporium_cladosporioides	0	0	0	0	0	0	0	0	0	0	0	0	0	0	0	0	0	0	0	0	0	1.8231	0	0
Ascomycota	Dothideomycetes	Capnodiales	Cladosporiaceae	Cladosporium	Cladosporium_cladosporioides	0	0	0	0	0	0	0	0	0	0	0	0	0	0	0	0	0	0	0	0	0	0	0	1.26533
Ascomycota	Dothideomycetes	Capnodiales	Cladosporiaceae	Cladosporium	Cladosporium_cladosporioides	0	0	0	0	0	0	0	0	0	0	0	0	0	0	0	0	0	0	0	0	0	0	1.18673	0
Ascomycota	Dothideomycetes	Capnodiales	Cladosporiaceae	Cladosporium	Cladosporium_cladosporioides	0	0	0	0	0	0	0	0	0	0	0	0	0	0	0	0	0	0	4.43325	0	0	0	0	0
Ascomycota	Dothideomycetes	Capnodiales	Cladosporiaceae	Cladosporium	Cladosporium_cladosporioides	0	0	0	0	0	0	0	0	0	0	0	0	0	0	0	0	1.5636	0	0	0	0	0	0	0
Ascomycota	Dothideomycetes	Capnodiales	Cladosporiaceae	Cladosporium	Cladosporium_cladosporioides	0	0	0	0	0	0	0	0.167266	0	0	0	0	0	0	0	0	0	0	0	0	0	0	0	0
Ascomycota	Dothideomycetes	Capnodiales	Cladosporiaceae	Cladosporium	Cladosporium_cladosporioides	0	0	0	0	0	0	0	0	0	0	0	0	0	0	0	0	0	0	1.91436	0	0	0	0	0
Ascomycota	Dothideomycetes	Capnodiales	Cladosporiaceae	Cladosporium	Cladosporium_cladosporioides	0	0	0	0	0	0	0	0	0.510086	0	0	0	0	0	0	0	0	0	0	0	0	0	0	0
Ascomycota	Dothideomycetes	Capnodiales	Cladosporiaceae	Cladosporium	Cladosporium_cladosporioides	0	0	0	0	0	0	0	0	0	0	0	0.01252	0	0	0	0	0	0	0	0	0	0	0	0
					Cladosporium_cladosporioides	26.2136	36.2181	20.0559	32.7957	10.9848	0.891512	23.2791	0.562488	2.73591	0	0	0.01252	3.19868	2.27089	5.47706	60.7407	13.9917	4.01375	6.34761	6.18806	2.81191	3.98057	3.13297	3.18283
Ascomycota	Dothideomycetes	Capnodiales	Cladosporiaceae	Cladosporium	Cladosporium_sphaerospermum	0	0	0	0	0	0	0	0	0	0	0	0	0	0	0.0634876	0	0	0	0	0	0	0	0	0
Ascomycota	Dothideomycetes	Capnodiales	Cladosporiaceae	Cladosporium	Cladosporium_sphaerospermum	0	0	0	0	0	0	0	0	0	0	0	0	0.0711807	0	0	0	0	0	0	0	0	0	0	0
					Cladosporium_sphaerospermum	0	0	0	0	0	0	0	0	0	0	0	0	0.0711807	0	0.0634876	0	0	0	0	0	0	0	0	0
				Cladosporium		26.2136	36.2181	20.0559	32.7957	10.9848	0.891512	23.2791	0.562488	2.73591	0	0	0.01252	3.26986	2.27089	5.54055	60.7407	13.9917	4.01375	6.34761	6.18806	2.81191	3.98057	3.13297	3.18283
Ascomycota	Dothideomycetes	Capnodiales	Cladosporiaceae	NA	NA	0	0	0	0	0	0	0	0	0	0	0	0	0	0	0	0	0	0.57616	0	0	0	0	0	0
Ascomycota	Dothideomycetes	Capnodiales	Cladosporiaceae	NA	NA	0	0	0	0	0	0	0	0	0	0	0	0	0	0	0.0806192	0	0	0	0	0	0	0	0	0
					NA	0	0	0	0	0	0	0	0	0	0	0	0	0	0	0.0806192	0	0	0.57616	0	0	0	0	0	0
				NA		0	0	0	0	0	0	0	0	0	0	0	0	0	0	0.0806192	0	0	0.57616	0	0	0	0	0	0
			Cladosporiaceae			26.2136	36.2181	20.0559	32.7957	10.9848	0.891512	23.2791	0.562488	2.73591	0	0	0.01252	3.26986	2.27089	5.62117	60.7407	13.9917	4.58991	6.34761	6.18806	2.81191	3.98057	3.13297	3.18283
Ascomycota	Dothideomycetes	Capnodiales	Mycosphaerellaceae	Cercospora	Cercospora_kikuchii	0	0	0	0	0	0	0	0	0	0	0	0	0.306967	0.217756	0.0513947	0	0	0	0	0	0	0	0	0
					Cercospora_kikuchii	0	0	0	0	0	0	0	0	0	0	0	0	0.306967	0.217756	0.0513947	0	0	0	0	0	0	0	0	0
				Cercospora		0	0	0	0	0	0	0	0	0	0	0	0	0.306967	0.217756	0.0513947	0	0	0	0	0	0	0	0	0
Ascomycota	Dothideomycetes	Capnodiales	Mycosphaerellaceae	Ramularia	NA	0.083516	0	0	0	0	0	0	0	0	0	0	0	0	0	0	0	0	0	0	0	0	0	0	0
					NA	0.083516	0	0	0	0	0	0	0	0	0	0	0	0	0	0	0	0	0	0	0	0	0	0	0
				Ramularia		0.083516	0	0	0	0	0	0	0	0	0	0	0	0	0	0	0	0	0	0	0	0	0	0	0
			Mycosphaerellaceae			0.083516	0	0	0	0	0	0	0	0	0	0	0	0.306967	0.217756	0.0513947	0	0	0	0	0	0	0	0	0
		Capnodiales				26.2971	36.2181	20.0559	32.7957	10.9848	0.891512	23.2791	0.562488	2.73591	0	0	0.01252	3.57683	2.48865	5.67257	60.7407	13.9917	4.58991	6.34761	6.18806	2.81191	3.98057	3.13297	3.18283
Ascomycota	Dothideomycetes	Dothideales	Aureobasidiaceae	Aureobasidium	Aureobasidium_pullulans	0	0	0	0	0	0.38674	0	0	0	0	0	0	0.0177952	0	0	0	0	0	0	0	0	0	0	0
Ascomycota	Dothideomycetes	Dothideales	Aureobasidiaceae	Aureobasidium	Aureobasidium_pullulans	0	0	0	0	0	0	0	0	0	0	0	0	0	0	0.027209	0	0	0	0	0	0	0	0	0
Ascomycota	Dothideomycetes	Dothideales	Aureobasidiaceae	Aureobasidium	Aureobasidium_pullulans	0.260988	0	0	0	0	0	0	0	0	0	0	0	0	0	0	0	0	0	0	0	0	0	0	0
Ascomycota	Dothideomycetes	Dothideales	Aureobasidiaceae	Aureobasidium	Aureobasidium_pullulans	0	0	0	0	0	0	2.25282	0	0	0	0	0	0	0	0	0	0	0	0	0	0	0	0	0
Ascomycota	Dothideomycetes	Dothideales	Aureobasidiaceae	Aureobasidium	Aureobasidium_pullulans	0	0	0	0	0	0	0	0	0	0	0	0	0	0	0	0	0	0	0	0	0.227992	0	0	0
Ascomycota	Dothideomycetes	Dothideales	Aureobasidiaceae	Aureobasidium	Aureobasidium_pullulans	0	0.0820807	0	0	0	0	0	0	0	0	0	0	0	0	0	0	0	0	0	0	0	0	0	0
Ascomycota	Dothideomycetes	Dothideales	Aureobasidiaceae	Aureobasidium	Aureobasidium_pullulans	0	0	0.0534982	0	0	0	0	0	0	0	0	0	0	0	0	0	0	0	0	0	0	0	0	0
					Aureobasidium_pullulans	0.260988	0.0820807	0.0534982	0	0	0.38674	2.25282	0	0	0	0	0	0.0177952	0	0.027209	0	0	0	0	0	0.227992	0	0	0
				Aureobasidium		0.260988	0.0820807	0.0534982	0	0	0.38674	2.25282	0	0	0	0	0	0.0177952	0	0.027209	0	0	0	0	0	0.227992	0	0	0
			Aureobasidiaceae			0.260988	0.0820807	0.0534982	0	0	0.38674	2.25282	0	0	0	0	0	0.0177952	0	0.027209	0	0	0	0	0	0.227992	0	0	0
Ascomycota	Dothideomycetes	Dothideales	NA	NA	NA	0	0.0102601	0	0	0	0	0	0	0	0	0	0	0	0	0	0	0	0	0	0	0	0	0	0
					NA	0	0.0102601	0	0	0	0	0	0	0	0	0	0	0	0	0	0	0	0	0	0	0	0	0	0
				NA		0	0.0102601	0	0	0	0	0	0	0	0	0	0	0	0	0	0	0	0	0	0	0	0	0	0
			NA			0	0.0102601	0	0	0	0	0	0	0	0	0	0	0	0	0	0	0	0	0	0	0	0	0	0
		Dothideales				0.260988	0.0923408	0.0534982	0	0	0.38674	2.25282	0	0	0	0	0	0.0177952	0	0.027209	0	0	0	0	0	0.227992	0	0	0
Ascomycota	Dothideomycetes	Pleosporales	Didymellaceae	Epicoccum	Epicoccum_nigrum	0	0	0	0	0	0	0	0	0	0	0	0	0	0	0.245888	0	0	0	0	0	0	0	0	0
Ascomycota	Dothideomycetes	Pleosporales	Didymellaceae	Epicoccum	Epicoccum_nigrum	0	0	0	0	0	0	0	0	0	0	0	0	0.315864	0	0	0	0	0	0	0	0	0	0	0
Ascomycota	Dothideomycetes	Pleosporales	Didymellaceae	Epicoccum	Epicoccum_nigrum	0	0	0	0	0	0	0	0	0	0	0	0	0	0	0	0	0.685968	0	0	0	0	0	0	0
					Epicoccum_nigrum	0	0	0	0	0	0	0	0	0	0	0	0	0.315864	0	0.245888	0	0.685968	0	0	0	0	0	0	0
				Epicoccum		0	0	0	0	0	0	0	0	0	0	0	0	0.315864	0	0.245888	0	0.685968	0	0	0	0	0	0	0
Ascomycota	Dothideomycetes	Pleosporales	Didymellaceae	NA	NA	0	0	0	0	0	0	0	0	0	0	0	0	0	0	12.8759	0	0	0	0	0	0	0	0	0
Ascomycota	Dothideomycetes	Pleosporales	Didymellaceae	NA	NA	0	0	0	0	0	0	0	0	0	0	0	0	0	0	2.77531	0	0	0	0	0	0	0	0	0
Ascomycota	Dothideomycetes	Pleosporales	Didymellaceae	NA	NA	0	0	0	0	0	0	0	0	0	0	0	0	0	0	0	0	10.0373	0	0	0	0	0	0	0
Ascomycota	Dothideomycetes	Pleosporales	Didymellaceae	NA	NA	0	0	0	0	0	0	0	0	0	0	0	0	0	0	0	0	0	0	0	0	0	4.36271	0	0
Ascomycota	Dothideomycetes	Pleosporales	Didymellaceae	NA	NA	0	0	0	0	0	0	0	0	0	0	0	0	0	0	0	0	4.7816	0	0	0	0	0	0	0
Ascomycota	Dothideomycetes	Pleosporales	Didymellaceae	NA	NA	0	0	0	0	0	0	0	0	0	0	0	0	0.742949	0	0	0	0	0	0	0	0	0	0.30855	0
Ascomycota	Dothideomycetes	Pleosporales	Didymellaceae	NA	NA	1.6912	0	0	0	0	0	0	0	0	0	0	0	0	0	0	0	0	0	0	0	0	0	0	0
Ascomycota	Dothideomycetes	Pleosporales	Didymellaceae	NA	NA	0	0	0	0	0	0	0	0	0	0	0	0	0	0	0	0	1.49299	0	0	0	0	0	0	0
Ascomycota	Dothideomycetes	Pleosporales	Didymellaceae	NA	NA	0	0	0	0	0	0	0	0	0	0	0	0	0	0	0	0	1.44255	0	0	0	0	0	0	0
Ascomycota	Dothideomycetes	Pleosporales	Didymellaceae	NA	NA	0	0	0	0	0	0	0	0	0	0	0	0	0	0	0	0	1.25088	0	0	0	0	0	0	0
Ascomycota	Dothideomycetes	Pleosporales	Didymellaceae	NA	NA	0	0.543785	0	0	0	0	0	0	0	0	0	0	0	0	0	0	0	0	0	0	0	0	0	0
Ascomycota	Dothideomycetes	Pleosporales	Didymellaceae	NA	NA	0	0	0.582536	0	0	0	0	0	0	0	0	0	0	0	0	0	0	0	0	0	0	0	0	0
Ascomycota	Dothideomycetes	Pleosporales	Didymellaceae	NA	NA	0	0	0	0	0	0	0	0	0	0	0	0	0	0.510172	0	0	0	0	0	0	0	0	0	0
Ascomycota	Dothideomycetes	Pleosporales	Didymellaceae	NA	NA	0	0	0	9.13978	0	0	0	0	0	0	0	0	0	0	0	0	0	0	0	0	0	0	0	0
					NA	1.6912	0.543785	0.582536	9.13978	0	0	0	0	0	0	0	0	0.742949	0.510172	15.6512	0	19.0053	0	0	0	0	4.36271	0.30855	0
				NA		1.6912	0.543785	0.582536	9.13978	0	0	0	0	0	0	0	0	0.742949	0.510172	15.6512	0	19.0053	0	0	0	0	4.36271	0.30855	0
Ascomycota	Dothideomycetes	Pleosporales	Didymellaceae	Neoascochyta	Neoascochyta_europaea	0	0	4.41063	0	0	0	0	0	0	0	0	0	0	0	0	0	0	0	0	0	0	0	0	0
Ascomycota	Dothideomycetes	Pleosporales	Didymellaceae	Neoascochyta	Neoascochyta_europaea	0.772523	0.251372	0	0	0	0	0	0	0	0	0	0	0	0	0	0	0	0	0	0	0	0	0	0
Ascomycota	Dothideomycetes	Pleosporales	Didymellaceae	Neoascochyta	Neoascochyta_europaea	0	0	0	0	1.36364	0	0	0	0	0	0	0	0	0	0	0	0	0	0	0	0	0	0	0
					Neoascochyta_europaea	0.772523	0.251372	4.41063	0	1.36364	0	0	0	0	0	0	0	0	0	0	0	0	0	0	0	0	0	0	0
Ascomycota	Dothideomycetes	Pleosporales	Didymellaceae	Neoascochyta	Neoascochyta_exitialis	0	0	0	0	0	0	0	0	0	0	0	0	0	0	0	0	0	0	1.78841	0	0	0	0	0
Ascomycota	Dothideomycetes	Pleosporales	Didymellaceae	Neoascochyta	Neoascochyta_exitialis	0.041758	0	0	0	0	0	0	0	0	0	0	0	0	0	0	0	0	0	0	0	0	0	0	0
Ascomycota	Dothideomycetes	Pleosporales	Didymellaceae	Neoascochyta	Neoascochyta_exitialis	0	0	0.023777	0	0	0	0	0	0	0	0	0	0	0	0	0	0	0	0	0	0	0	0	0
					Neoascochyta_exitialis	0.041758	0	0.023777	0	0	0	0	0	0	0	0	0	0	0	0	0	0	0	1.78841	0	0	0	0	0
Ascomycota	Dothideomycetes	Pleosporales	Didymellaceae	Neoascochyta	Neoascochyta_rosicola	0	0	0	0	0	0	0	0	0	0	0	0	0.00889759	0	0	0	0	0	0	0	0	0	0	0
					Neoascochyta_rosicola	0	0	0	0	0	0	0	0	0	0	0	0	0.00889759	0	0	0	0	0	0	0	0	0	0	0
				Neoascochyta		0.814281	0.251372	4.43441	0	1.36364	0	0	0	0	0	0	0	0.00889759	0	0	0	0	0	1.78841	0	0	0	0	0
			Didymellaceae			2.50548	0.795157	5.01694	9.13978	1.36364	0	0	0	0	0	0	0	1.06771	0.510172	15.8971	0	19.6913	0	1.78841	0	0	4.36271	0.30855	0
Ascomycota	Dothideomycetes	Pleosporales	Didymosphaeriaceae	Pseudopithomyces	NA	0	0	0	0	0	0	0	0	0	0	0	0	0	0	0	0	0.665792	0	0	0	0	0	0	0
					NA	0	0	0	0	0	0	0	0	0	0	0	0	0	0	0	0	0.665792	0	0	0	0	0	0	0
Ascomycota	Dothideomycetes	Pleosporales	Didymosphaeriaceae	Pseudopithomyces	Pseudopithomyces_rosae	0	0	0	0	0	0	0	0	0	0	0	0	0	0	0	0	0.645617	0	0	0	0	0	0	0
					Pseudopithomyces_rosae	0	0	0	0	0	0	0	0	0	0	0	0	0	0	0	0	0.645617	0	0	0	0	0	0	0
				Pseudopithomyces		0	0	0	0	0	0	0	0	0	0	0	0	0	0	0	0	1.31141	0	0	0	0	0	0	0
			Didymosphaeriaceae			0	0	0	0	0	0	0	0	0	0	0	0	0	0	0	0	1.31141	0	0	0	0	0	0	0
Ascomycota	Dothideomycetes	Pleosporales	Leptosphaeriaceae	Ampelomyces	unidentified	0	0	0	0	0	0	0	0	0	0	0	0	0	0	0	0	0	0	0	0	0	3.48698	0	0
Ascomycota	Dothideomycetes	Pleosporales	Leptosphaeriaceae	Ampelomyces	unidentified	0	0	0	0	0	0	0	0	0	0	0	0	0	0	0.0917043	0	0	0	0	0	0	0	0	0
Ascomycota	Dothideomycetes	Pleosporales	Leptosphaeriaceae	Ampelomyces	unidentified	0	0	0	0	0	0	0	0	0	0	0	0	0	0	0	0	0	0.353442	0	0	0	0	0	0
Ascomycota	Dothideomycetes	Pleosporales	Leptosphaeriaceae	Ampelomyces	unidentified	0	0	0	0	0	0	0	0	0	0	0	0	0	0	0	0	0	0	0	0.426366	0	0	0	0
Ascomycota	Dothideomycetes	Pleosporales	Leptosphaeriaceae	Ampelomyces	unidentified	0	0	0	0	0	0	0	0	0	0	0	0	0.133464	0	0	0	0	0	0	0	0	0	0	0
Ascomycota	Dothideomycetes	Pleosporales	Leptosphaeriaceae	Ampelomyces	unidentified	0	0	0	0	0	0	0	0	0	0	0	0	0	0	0	0	0	0	0	0	0	0	0	0.100334
					unidentified	0	0	0	0	0	0	0	0	0	0	0	0	0.133464	0	0.0917043	0	0	0.353442	0	0.426366	0	3.48698	0	0.100334
				Ampelomyces		0	0	0	0	0	0	0	0	0	0	0	0	0.133464	0	0.0917043	0	0	0.353442	0	0.426366	0	3.48698	0	0.100334
			Leptosphaeriaceae			0	0	0	0	0	0	0	0	0	0	0	0	0.133464	0	0.0917043	0	0	0.353442	0	0.426366	0	3.48698	0	0.100334
Ascomycota	Dothideomycetes	Pleosporales	Periconiaceae	Periconia	NA	0	0	0	0	0	0	0	0	0	0	0	0	0	0	0	0	0.403511	0	0	0	0	0	0	0
Ascomycota	Dothideomycetes	Pleosporales	Periconiaceae	Periconia	NA	0	0	0	0	0	0	0	0	0	0	0	0	0	0	0.00302322	0	0	0	0	0	0	0	0	0
					NA	0	0	0	0	0	0	0	0	0	0	0	0	0	0	0.00302322	0	0.403511	0	0	0	0	0	0	0
				Periconia		0	0	0	0	0	0	0	0	0	0	0	0	0	0	0.00302322	0	0.403511	0	0	0	0	0	0	0
			Periconiaceae			0	0	0	0	0	0	0	0	0	0	0	0	0	0	0.00302322	0	0.403511	0	0	0	0	0	0	0
Ascomycota	Dothideomycetes	Pleosporales	Phaeosphaeriaceae	Parastagonospora	Parastagonospora_nodorum	1.11703	0	0	0	0	0	0	0	0	0	0	0	0	0	0	0	0	0	0	0	0	0	0	0
Ascomycota	Dothideomycetes	Pleosporales	Phaeosphaeriaceae	Parastagonospora	Parastagonospora_nodorum	0	0.159031	0	0	0	0	0	0	0	0	0	0	0	0	0	0	0	0	0	0	0	0	0	0
Ascomycota	Dothideomycetes	Pleosporales	Phaeosphaeriaceae	Parastagonospora	Parastagonospora_nodorum	0	0	0.0713309	0	0	0	0	0	0	0	0	0	0	0	0	0	0	0	0	0	0	0	0	0
					Parastagonospora_nodorum	1.11703	0.159031	0.0713309	0	0	0	0	0	0	0	0	0	0	0	0	0	0	0	0	0	0	0	0	0
				Parastagonospora		1.11703	0.159031	0.0713309	0	0	0	0	0	0	0	0	0	0	0	0	0	0	0	0	0	0	0	0	0
			Phaeosphaeriaceae			1.11703	0.159031	0.0713309	0	0	0	0	0	0	0	0	0	0	0	0	0	0	0	0	0	0	0	0	0
Ascomycota	Dothideomycetes	Pleosporales	Pleosporaceae	Alternaria	Alternaria_infectoria	0	12.9123	0	0	0	0	0	0	0	0	0	0	0	0	0.151161	0	1.75527	0	0	0	0	0	0	0
Ascomycota	Dothideomycetes	Pleosporales	Pleosporaceae	Alternaria	Alternaria_infectoria	0	5.27882	0	0	0	0	0	0	0	0	0	0	0	0	0	0	4.04519	0	0	0	0	0	0	0
Ascomycota	Dothideomycetes	Pleosporales	Pleosporaceae	Alternaria	Alternaria_infectoria	0	0	8.43488	0	0	0	0	0	0	0	0	0	0	0	0	0	0	0	0	0	0	0	0	0
Ascomycota	Dothideomycetes	Pleosporales	Pleosporaceae	Alternaria	Alternaria_infectoria	10.7736	0	0	0	0	0	0	0	0	0	0	0	0	0	0	0	0	0	0	0	0	0	0	0.122631
Ascomycota	Dothideomycetes	Pleosporales	Pleosporaceae	Alternaria	Alternaria_infectoria	9.45819	0	0	0	0	0	0	0	0	0	0	0	0	0	0	0	0	0	0	0	0	0	0	0
Ascomycota	Dothideomycetes	Pleosporales	Pleosporaceae	Alternaria	Alternaria_infectoria	0	0	4.92183	0	0	0	0	0	0	0	0	0	0	0	0	0	0	0	0	0	0	0	0	0
Ascomycota	Dothideomycetes	Pleosporales	Pleosporaceae	Alternaria	Alternaria_infectoria	0	1.37998	0	0	0	0	0	0	0	0	0	0	0	0	0	0	0	0	0	0	0	0	0	0
Ascomycota	Dothideomycetes	Pleosporales	Pleosporaceae	Alternaria	Alternaria_infectoria	0	1.28764	0	0	0	0	0	0	0	0	0	0	0	0	0	0	0	0	0	0	0	0	0	0
Ascomycota	Dothideomycetes	Pleosporales	Pleosporaceae	Alternaria	Alternaria_infectoria	0	0	0	0	0	0.547464	0	0	0	0	0	0	0	0	0	0	0	0	0	0	0	0	0	0
Ascomycota	Dothideomycetes	Pleosporales	Pleosporaceae	Alternaria	Alternaria_infectoria	0	1.0927	0	0	0	0	0	0	0	0	0	0	0	0	0	0	0	0	0	0	0	0	0	0
Ascomycota	Dothideomycetes	Pleosporales	Pleosporaceae	Alternaria	Alternaria_infectoria	0	0	1.25424	0	0	0	0	0	0	0	0	0	0	0	0	0	0	0	0	0	0	0	0	0
Ascomycota	Dothideomycetes	Pleosporales	Pleosporaceae	Alternaria	Alternaria_infectoria	0	0	1.21263	0	0	0	0	0	0	0	0	0	0	0	0	0	0	0	0	0	0	0	0	0
Ascomycota	Dothideomycetes	Pleosporales	Pleosporaceae	Alternaria	Alternaria_infectoria	0	0	0	0	0	0	0	0	0	0	0	0	0	0	0	0	1.11974	0	0	0	0	0	0	0
Ascomycota	Dothideomycetes	Pleosporales	Pleosporaceae	Alternaria	Alternaria_infectoria	0	0	0	0	0	0	0	0	0	0	0	0	0.0622831	0	0	0	0	0	0	0	0	0	0	0
					Alternaria_infectoria	20.2318	21.9515	15.8236	0	0	0.547464	0	0	0	0	0	0	0.0622831	0	0.151161	0	6.92021	0	0	0	0	0	0	0.122631
Ascomycota	Dothideomycetes	Pleosporales	Pleosporaceae	Alternaria	NA	0	0.656646	0	0	0	0	0	0	0	0	0	0	0	0	12.1896	0	4.77151	0	0	0	0	0	0	0
Ascomycota	Dothideomycetes	Pleosporales	Pleosporaceae	Alternaria	NA	0	0	0	0	0	0	0	0	0	0	0	0	13.4042	0	0	0	0	0	0	0	0	0	3.50679	0
Ascomycota	Dothideomycetes	Pleosporales	Pleosporaceae	Alternaria	NA	2.15054	0	0	0	0	0	0	0	0	0	0	0	0	9.93592	0	0	0	0	0	0	0	0	0	3.87402
Ascomycota	Dothideomycetes	Pleosporales	Pleosporaceae	Alternaria	NA	0	0	0	0	0	0	0	0	0	0	0	0	0	0	1.12061	0	0	0	0	0	0	0	0	0
Ascomycota	Dothideomycetes	Pleosporales	Pleosporaceae	Alternaria	NA	0	0	0	0	0	0	0	0	0	0	0	0	0	0	1.04099	0	0	0	0	0	0	0	0	0
Ascomycota	Dothideomycetes	Pleosporales	Pleosporaceae	Alternaria	NA	0	0	0.297212	0	0	0	0	0	0	0	0	0	0	0	0	0	0	0	0	0	0	5.9629	0	0
Ascomycota	Dothideomycetes	Pleosporales	Pleosporaceae	Alternaria	NA	0	0	0	0	0	0	0	0	0	0	0	0	0	0	0	0	3.13729	0	0	0	0	0	0	0
Ascomycota	Dothideomycetes	Pleosporales	Pleosporaceae	Alternaria	NA	0	0	0	0	0	0	0	0	0	0	0	0	0.978735	0	0	0	0	0	0	0	0	0	0	0
Ascomycota	Dothideomycetes	Pleosporales	Pleosporaceae	Alternaria	NA	0	0	0	0	0	0	0	0	0	0	0	0	0	0	0	0	1.66448	0	0	0	0	0	0	0
Ascomycota	Dothideomycetes	Pleosporales	Pleosporaceae	Alternaria	NA	0	0	0	0	0	0	0	0	0	0	0	0	0	0	0	0	1.4829	0	0	0	0	0	0	0
Ascomycota	Dothideomycetes	Pleosporales	Pleosporaceae	Alternaria	NA	0	0	0	0	0	0	0	0	0	0	0	0	0	0	0	0	1.13992	0	0	0	0	0	0	0
Ascomycota	Dothideomycetes	Pleosporales	Pleosporaceae	Alternaria	NA	0	0	0	0	0	0	0	0	0	0	0	0	0	0	0	0	0.928074	0	0	0	0	0	0	0
Ascomycota	Dothideomycetes	Pleosporales	Pleosporaceae	Alternaria	NA	0	0	0	0	0	0	0	0	0	0	0	0	0	0	0	0	0.917986	0	0	0	0	0	0	0
Ascomycota	Dothideomycetes	Pleosporales	Pleosporaceae	Alternaria	NA	0	0	0	0	0	0	0	0	0	0	0	0	0	0	0	0	0	0	0	0	0	0.517475	0	0
					NA	2.15054	0.656646	0.297212	0	0	0	0	0	0	0	0	0	14.383	9.93592	14.3512	0	14.0422	0	0	0	0	6.48038	3.50679	3.87402
				Alternaria		22.3823	22.6081	16.1208	0	0	0.547464	0	0	0	0	0	0	14.4452	9.93592	14.5024	0	20.9624	0	0	0	0	6.48038	3.50679	3.99666
Ascomycota	Dothideomycetes	Pleosporales	Pleosporaceae	Curvularia	NA	0	0	0	0	0	0	0	0	0	0	0	0	0	0	0.0826346	0	0	0	0	0	0	0	0	0
					NA	0	0	0	0	0	0	0	0	0	0	0	0	0	0	0.0826346	0	0	0	0	0	0	0	0	0
Ascomycota	Dothideomycetes	Pleosporales	Pleosporaceae	Curvularia	Curvularia_americana	0	0	0	0	0	0	0	0	0	0	0	0	0.0266928	0	0	0	0	0	0	0	0	0	0	0
					Curvularia_americana	0	0	0	0	0	0	0	0	0	0	0	0	0.0266928	0	0	0	0	0	0	0	0	0	0	0
				Curvularia		0	0	0	0	0	0	0	0	0	0	0	0	0.0266928	0	0.0826346	0	0	0	0	0	0	0	0	0
Ascomycota	Dothideomycetes	Pleosporales	Pleosporaceae	NA	NA	0	0	5.07638	0	0	0	0	0	0	0	0	0	0	0	0	0	0	0	0	0	0	0	0	0
Ascomycota	Dothideomycetes	Pleosporales	Pleosporaceae	NA	NA	0	3.36018	0	0	0	0	0	0	0	0	0	0	0	0	0	0	0	0	0	0	0	0	0	0
Ascomycota	Dothideomycetes	Pleosporales	Pleosporaceae	NA	NA	0.866479	0	0	0	0	0	0	0	0	0	0	0	0	0	0	0	0	0	0	0	0	0	0	0
					NA	0.866479	3.36018	5.07638	0	0	0	0	0	0	0	0	0	0	0	0	0	0	0	0	0	0	0	0	0
				NA		0.866479	3.36018	5.07638	0	0	0	0	0	0	0	0	0	0	0	0	0	0	0	0	0	0	0	0	0
Ascomycota	Dothideomycetes	Pleosporales	Pleosporaceae	Stemphylium	Stemphylium_vesicarium	0	0.112861	0	0	0	0	0	0	0	0	0	0	0	0	1.30805	0	0	0	0	0	0	0	0	0
Ascomycota	Dothideomycetes	Pleosporales	Pleosporaceae	Stemphylium	Stemphylium_vesicarium	0.0939555	0	0	0	0	0	0	0	0	0	0	0	0	0.503951	0	0	0	0	0	1.25605	0	0	0	1.66109
Ascomycota	Dothideomycetes	Pleosporales	Pleosporaceae	Stemphylium	Stemphylium_vesicarium	0	0	0	0	0	0	0	0	0	0	0	0	1.04547	0	0	0	0	0	0	0	0	0	0.949386	0
Ascomycota	Dothideomycetes	Pleosporales	Pleosporaceae	Stemphylium	Stemphylium_vesicarium	0	0	0.208049	0	0	0	0	0	0	0	0	0	0	0	0	0	0	0	0	0	0	0.294563	0	0
					Stemphylium_vesicarium	0.0939555	0.112861	0.208049	0	0	0	0	0	0	0	0	0	1.04547	0.503951	1.30805	0	0	0	0	1.25605	0	0.294563	0.949386	1.66109
				Stemphylium		0.0939555	0.112861	0.208049	0	0	0	0	0	0	0	0	0	1.04547	0.503951	1.30805	0	0	0	0	1.25605	0	0.294563	0.949386	1.66109
			Pleosporaceae			23.3427	26.0812	21.4052	0	0	0.547464	0	0	0	0	0	0	15.5174	10.4399	15.8931	0	20.9624	0	0	1.25605	0	6.77494	4.45618	5.65775
		Pleosporales				26.9652	27.0353	26.4935	9.13978	1.36364	0.547464	0	0	0	0	0	0	16.7186	10.95	31.8849	0	42.3686	0.353442	1.78841	1.68242	0	14.6246	4.76473	5.75808
	Dothideomycetes					53.5233	63.3458	46.6326	41.9355	12.3485	1.82572	25.5319	0.562488	2.73591	0	0	0.01252	20.3132	13.4387	37.5847	60.7407	56.3603	4.94335	8.13602	7.87048	3.0399	18.6052	7.8977	10.1728
Ascomycota	Eurotiomycetes	Chaetothyriales	unidentified	unidentified	unidentified	0	0	0	0	3.90152	0	0	0	0	0	0	0	0	0	0	0	0	0	0	0	0	0	0	0
					unidentified	0	0	0	0	3.90152	0	0	0	0	0	0	0	0	0	0	0	0	0	0	0	0	0	0	0
				unidentified		0	0	0	0	3.90152	0	0	0	0	0	0	0	0	0	0	0	0	0	0	0	0	0	0	0
			unidentified			0	0	0	0	3.90152	0	0	0	0	0	0	0	0	0	0	0	0	0	0	0	0	0	0	0
		Chaetothyriales				0	0	0	0	3.90152	0	0	0	0	0	0	0	0	0	0	0	0	0	0	0	0	0	0	0
Ascomycota	Eurotiomycetes	Eurotiales	Aspergillaceae	Aspergillus	Aspergillus_glaucus	0	0	0	0	0	0	0	0	0	0	0	0	2.08648	0	0	0	0	0	7.48111	0	0	0	3.6492	0
Ascomycota	Eurotiomycetes	Eurotiales	Aspergillaceae	Aspergillus	Aspergillus_glaucus	0	0	0	0	0	0	0	0	0	0	0	0	0	0	0	0	0	2.18844	0	0	0	0	0	0
Ascomycota	Eurotiomycetes	Eurotiales	Aspergillaceae	Aspergillus	Aspergillus_glaucus	0	0	0	0	0	0	0	0	0	0	0	0	0.689563	0	0	0	0	0	0	0	0	0	0.593366	0
					Aspergillus_glaucus	0	0	0	0	0	0	0	0	0	0	0	0	2.77605	0	0	0	0	2.18844	7.48111	0	0	0	4.24257	0
Ascomycota	Eurotiomycetes	Eurotiales	Aspergillaceae	Aspergillus	Aspergillus_penicillioides	0	0	0	0	0	0	0	0	0	0	0	0	0	0	0.0372864	0	0	0	0	0	0	0	0	0
Ascomycota	Eurotiomycetes	Eurotiales	Aspergillaceae	Aspergillus	Aspergillus_penicillioides	0	0	0	0	0	0	0	0	0	0	0	0	0	0	0	0	0.262282	0	0	0	0	0	0	0
Ascomycota	Eurotiomycetes	Eurotiales	Aspergillaceae	Aspergillus	Aspergillus_penicillioides	0	0	0	0	0	0	0	0	0	0	0	0	0	0	0	0	0	0	0	0	0	0	0	0.105909
Ascomycota	Eurotiomycetes	Eurotiales	Aspergillaceae	Aspergillus	Aspergillus_penicillioides	0	0	0	0	0	0	0	0	0	0	0	0	0	0	0	0	0	0	0	0	0	0	0.0712039	0
					Aspergillus_penicillioides	0	0	0	0	0	0	0	0	0	0	0	0	0	0	0.0372864	0	0.262282	0	0	0	0	0	0.0712039	0.105909
Ascomycota	Eurotiomycetes	Eurotiales	Aspergillaceae	Aspergillus	Aspergillus_protuberus	0	0	0	0	0	0	0	0	0	0	0	0	0	0	0	0	0	0.527743	0	0	0	0.875726	0	0
Ascomycota	Eurotiomycetes	Eurotiales	Aspergillaceae	Aspergillus	Aspergillus_protuberus	0	0	0	0	0	0	0	0	0	0	0	0	0	0	0	0	0	0	0	0	0	0	0.795111	0
Ascomycota	Eurotiomycetes	Eurotiales	Aspergillaceae	Aspergillus	Aspergillus_protuberus	0	0	0	0	0	0	0	0	0	0	0	0	0	0	0	0	0	0.348601	0	0	0	0	0	0
Ascomycota	Eurotiomycetes	Eurotiales	Aspergillaceae	Aspergillus	Aspergillus_protuberus	0	0	0	0	0	0	0	0	0	0	0	0	0	0	0	0	0	0	0	0	0.20266	0	0	0
					Aspergillus_protuberus	0	0	0	0	0	0	0	0	0	0	0	0	0	0	0	0	0	0.876344	0	0	0.20266	0.875726	0.795111	0
Ascomycota	Eurotiomycetes	Eurotiales	Aspergillaceae	Aspergillus	Aspergillus_terreus	0	0	0	0	0	0	0	0	0	0	0	0	0	0	0.0362786	0	0	0	0	0	0	0	0	0
Ascomycota	Eurotiomycetes	Eurotiales	Aspergillaceae	Aspergillus	Aspergillus_terreus	0	0	0	0	0	0	0	0	0	0	0	0	0	0	0	0	0	0	0.302267	0	0	0	0	0
Ascomycota	Eurotiomycetes	Eurotiales	Aspergillaceae	Aspergillus	Aspergillus_terreus	0	0	0	0	0	0	0	0	0	0	0	0	0	0	0	0	0	0	0	0	0	0	0	0.039019
Ascomycota	Eurotiomycetes	Eurotiales	Aspergillaceae	Aspergillus	Aspergillus_terreus	0	0	0	0	0	0	0	0	0	0	0	0	0	0.0311081	0	0	0	0	0	0	0	0	0	0
					Aspergillus_terreus	0	0	0	0	0	0	0	0	0	0	0	0	0	0.0311081	0.0362786	0	0	0	0.302267	0	0	0	0	0.039019
Ascomycota	Eurotiomycetes	Eurotiales	Aspergillaceae	Aspergillus	NA	0	0	0	0	0	0	0	0	0	0	0	0	0	0	1.89153	0	5.24564	0	0	0	4.1292	0	0	0
Ascomycota	Eurotiomycetes	Eurotiales	Aspergillaceae	Aspergillus	NA	0	0	0	0	0	0	0	0	0	0	0	0	0	0	0	0	0	7.38356	0	0	0	5.80368	0	0
Ascomycota	Eurotiomycetes	Eurotiales	Aspergillaceae	Aspergillus	NA	0	0	0	0	0	0	0	0	0	0	0	0	0	2.27089	0	0	0	0	0	5.64646	0	0	0	5.89186
Ascomycota	Eurotiomycetes	Eurotiales	Aspergillaceae	Aspergillus	NA	0	0	0	0	0	0	0	0	0	0	0	0	0	0	0.552241	0	0	0	0	0	0.937302	0	0	0
Ascomycota	Eurotiomycetes	Eurotiales	Aspergillaceae	Aspergillus	NA	0.135714	0	0	0	0	0	0	0	0	0	0	0	0	0	0	0	0	0	0	1.46347	0	0	0	1.60535
Ascomycota	Eurotiomycetes	Eurotiales	Aspergillaceae	Aspergillus	NA	0	0	0	0	0	0	0	0	0	0	0	0	0	0	0	0	0	0	0	0.449412	0	0	0	0.652174
Ascomycota	Eurotiomycetes	Eurotiales	Aspergillaceae	Aspergillus	NA	0	0	0	0	0	0	0	0	0	0	0	0	0	0	0.0786037	0	0.413598	0	0	0	0	0	0	0
Ascomycota	Eurotiomycetes	Eurotiales	Aspergillaceae	Aspergillus	NA	0	0	0	0	0	0	0	0	0	0	0	0	0.169054	0	0	0	0	0	0.856423	0	0	0	0	0
Ascomycota	Eurotiomycetes	Eurotiales	Aspergillaceae	Aspergillus	NA	0	0	0	0	0	0	0	0	0	0	0	0	0	0	0	0	0	0	0	0.472459	0	0	0	0.122631
Ascomycota	Eurotiomycetes	Eurotiales	Aspergillaceae	Aspergillus	NA	0	0	0	0	0	0	0	0	0	0	0	0	0	0	0.0584489	0	0	0	0	0	0	0	0	0
Ascomycota	Eurotiomycetes	Eurotiales	Aspergillaceae	Aspergillus	NA	0	0	0	0	0	0	0	0	0	0	0	0	0	0	0	0	0	0	0	0	0	0	0.284816	0
Ascomycota	Eurotiomycetes	Eurotiales	Aspergillaceae	Aspergillus	NA	0	0	0	0	0	0	0	0	0	0	0	0	0	0	0	0	0	0.227559	0	0	0	0	0	0
Ascomycota	Eurotiomycetes	Eurotiales	Aspergillaceae	Aspergillus	NA	0	0	0	0	0	0	0	0	0	0	0	0	0	0.205313	0	0	0	0	0	0	0	0	0	0
Ascomycota	Eurotiomycetes	Eurotiales	Aspergillaceae	Aspergillus	NA	0	0	0	0	0	0	0	0	0	0	0	0	0	0	0.0332554	0	0	0	0	0	0	0	0	0
Ascomycota	Eurotiomycetes	Eurotiales	Aspergillaceae	Aspergillus	NA	0	0	0	0	0	0	0	0	0	0	0	0	0	0	0.0302322	0	0	0	0	0	0	0	0	0
Ascomycota	Eurotiomycetes	Eurotiales	Aspergillaceae	Aspergillus	NA	0	0	0	0	0	0	0	0	0	0	0	0	0	0	0.0292244	0	0	0	0	0	0	0	0	0
Ascomycota	Eurotiomycetes	Eurotiales	Aspergillaceae	Aspergillus	NA	0	0	0	0	0	0	0	0	0	0	0	0	0	0	0	0	0	0	0	0	0	0	0	0.122631
Ascomycota	Eurotiomycetes	Eurotiales	Aspergillaceae	Aspergillus	NA	0	0	0	0	0	0	0	0	0	0	0	0	0	0	0	0	0	0	0	0	0	0	0.124607	0
Ascomycota	Eurotiomycetes	Eurotiales	Aspergillaceae	Aspergillus	NA	0	0	0	0	0	0	0	0	0	0	0	0	0.0845271	0	0	0	0	0	0	0	0	0	0	0
Ascomycota	Eurotiomycetes	Eurotiales	Aspergillaceae	Aspergillus	NA	0	0	0	0	0	0	0	0	0	0	0	0	0	0.118211	0	0	0	0	0	0	0	0	0	0
Ascomycota	Eurotiomycetes	Eurotiales	Aspergillaceae	Aspergillus	NA	0	0	0	0	0	0	0	0	0	0	0	0	0.0622831	0	0	0	0	0	0	0	0	0	0	0
Ascomycota	Eurotiomycetes	Eurotiales	Aspergillaceae	Aspergillus	NA	0	0	0	0	0	0	0	0	0	0	0	0	0	0	0	0	0	0	0	0	0	0.111456	0	0
Ascomycota	Eurotiomycetes	Eurotiales	Aspergillaceae	Aspergillus	NA	0	0	0	0	0	0	0	0	0	0	0	0	0	0	0	0	0	0	0	0.138281	0	0	0	0
Ascomycota	Eurotiomycetes	Eurotiales	Aspergillaceae	Aspergillus	NA	0	0	0	0	0	0	0	0	0	0	0	0	0	0	0	0	0	0	0	0	0	0	0.053403	0
Ascomycota	Eurotiomycetes	Eurotiales	Aspergillaceae	Aspergillus	NA	0	0	0	0	0	0	0	0	0	0	0	0	0	0	0	0	0	0	0	0	0.0759975	0	0	0
Ascomycota	Eurotiomycetes	Eurotiales	Aspergillaceae	Aspergillus	NA	0	0	0	0	0	0	0	0	0	0	0	0	0	0	0	0	0	0	0	0	0	0	0.0237346	0
					NA	0.135714	0	0	0	0	0	0	0	0	0	0	0	0.315864	2.59441	2.67353	0	5.65924	7.61112	0.856423	8.17009	5.1425	5.91513	0.48656	8.39465
				Aspergillus		0.135714	0	0	0	0	0	0	0	0	0	0	0	3.09191	2.62552	2.7471	0	5.92152	10.6759	8.6398	8.17009	5.34516	6.79086	5.59544	8.53958
Ascomycota	Eurotiomycetes	Eurotiales	Aspergillaceae	NA	NA	0	0	0	0	0	0	0	0	0	0	0	0	0	0	0	0	0	0	0	0	0	0	0	0.105909
Ascomycota	Eurotiomycetes	Eurotiales	Aspergillaceae	NA	NA	0	0	0	0	0	0	0	0	0	0	0	0	0	0	0	0	0	0.0774668	0	0	0	0	0	0
Ascomycota	Eurotiomycetes	Eurotiales	Aspergillaceae	NA	NA	0	0	0	0	0	0	0	0	0	0	0	0	0	0	0	0	0	0	0	0	0.0886637	0	0	0
					NA	0	0	0	0	0	0	0	0	0	0	0	0	0	0	0	0	0	0.0774668	0	0	0.0886637	0	0	0.105909
				NA		0	0	0	0	0	0	0	0	0	0	0	0	0	0	0	0	0	0.0774668	0	0	0.0886637	0	0	0.105909
Ascomycota	Eurotiomycetes	Eurotiales	Aspergillaceae	Penicillium	NA	0	0	0	0	0	0	0	0	0	0	0	0	0	0	0	0	0	0	0.201511	0	0	0	0.0890049	0
Ascomycota	Eurotiomycetes	Eurotiales	Aspergillaceae	Penicillium	NA	0	0	0	0	0	0	0	0	0	0	0	0	0	0	0	0	0	0	0	0	0.126662	0	0	0
					NA	0	0	0	0	0	0	0	0	0	0	0	0	0	0	0	0	0	0	0.201511	0	0.126662	0	0.0890049	0
Ascomycota	Eurotiomycetes	Eurotiales	Aspergillaceae	Penicillium	Penicillium_brevicompactum	0	0	0	0	0	0	0	0	0	0	0	0	0	0	0	0	0	0.0774668	0	0	0	0	0	0
					Penicillium_brevicompactum	0	0	0	0	0	0	0	0	0	0	0	0	0	0	0	0	0	0.0774668	0	0	0	0	0	0
Ascomycota	Eurotiomycetes	Eurotiales	Aspergillaceae	Penicillium	Penicillium_citrinum	0	0	0	0	0	0	0	0	0	0	0	0	0	0	0	0	0	0.401859	0	0	0	0.13534	0	0
Ascomycota	Eurotiomycetes	Eurotiales	Aspergillaceae	Penicillium	Penicillium_citrinum	0	0	0	0	0	0	0	0	0	0	0	0	0	0	0	0	0	0	0	0.161327	0	0	0	0.267559
Ascomycota	Eurotiomycetes	Eurotiales	Aspergillaceae	Penicillium	Penicillium_citrinum	0	0	0	0	0	0	0	0	0	0	0	0	0	0	0.0362786	0	0	0	0	0	0	0	0	0
Ascomycota	Eurotiomycetes	Eurotiales	Aspergillaceae	Penicillium	Penicillium_citrinum	0	0	0	0	0	0	0	0	0	0	0	0	0.0711807	0	0	0	0	0	0	0	0	0	0	0
					Penicillium_citrinum	0	0	0	0	0	0	0	0	0	0	0	0	0.0711807	0	0.0362786	0	0	0.401859	0	0.161327	0	0.13534	0	0.267559
				Penicillium		0	0	0	0	0	0	0	0	0	0	0	0	0.0711807	0	0.0362786	0	0	0.479326	0.201511	0.161327	0.126662	0.13534	0.0890049	0.267559
Ascomycota	Eurotiomycetes	Eurotiales	Aspergillaceae	Xeromyces	Xeromyces_bisporus	0	0	37.4309	0	0	0	0	0	0	0	0	0	0	0	0	0	0	4.28973	0	0	0	6.84659	0	0
Ascomycota	Eurotiomycetes	Eurotiales	Aspergillaceae	Xeromyces	Xeromyces_bisporus	8.44556	0	0	0	0	0	0	0	0	0	0	0	0	0.0186648	0	0	0	0	0	5.33533	0	0	0	2.25195
Ascomycota	Eurotiomycetes	Eurotiales	Aspergillaceae	Xeromyces	Xeromyces_bisporus	0	0	0	0	0	0	0	0	0	0	0	0	0.0311416	0	0	0	0	0	11.7632	0	0	0	1.86317	0
Ascomycota	Eurotiomycetes	Eurotiales	Aspergillaceae	Xeromyces	Xeromyces_bisporus	0	2.46755	0	0	0	0	0	0	0	0	0	0	0	0	0.023178	0	0	0	0	0	0.823306	0	0	0
					Xeromyces_bisporus	8.44556	2.46755	37.4309	0	0	0	0	0	0	0	0	0	0.0311416	0.0186648	0.023178	0	0	4.28973	11.7632	5.33533	0.823306	6.84659	1.86317	2.25195
				Xeromyces		8.44556	2.46755	37.4309	0	0	0	0	0	0	0	0	0	0.0311416	0.0186648	0.023178	0	0	4.28973	11.7632	5.33533	0.823306	6.84659	1.86317	2.25195
			Aspergillaceae			8.58127	2.46755	37.4309	0	0	0	0	0	0	0	0	0	3.19423	2.64419	2.80655	0	5.92152	15.5224	20.6045	13.6667	6.38379	13.7728	7.54762	11.165
Ascomycota	Eurotiomycetes	Eurotiales	Thermoascaceae	Thermoascus	Thermoascus_crustaceus	0	0	0	0	0	0	0	0	0	0	0	0	0	0	0.0453483	0	0	0	0	0	0.240659	0	0	0
Ascomycota	Eurotiomycetes	Eurotiales	Thermoascaceae	Thermoascus	Thermoascus_crustaceus	0	0	0	0	0	0	0	0	0	0	0	0	0	0	0	0	0	0	0	0	0	0	0	0.0724638
Ascomycota	Eurotiomycetes	Eurotiales	Thermoascaceae	Thermoascus	Thermoascus_crustaceus	0	0	0.0178327	0	0	0	0	0	0	0	0	0	0	0	0	0	0	0	0	0	0	0	0	0
					Thermoascus_crustaceus	0	0	0.0178327	0	0	0	0	0	0	0	0	0	0	0	0.0453483	0	0	0	0	0	0.240659	0	0	0.0724638
				Thermoascus		0	0	0.0178327	0	0	0	0	0	0	0	0	0	0	0	0.0453483	0	0	0	0	0	0.240659	0	0	0.0724638
			Thermoascaceae			0	0	0.0178327	0	0	0	0	0	0	0	0	0	0	0	0.0453483	0	0	0	0	0	0.240659	0	0	0.0724638
Ascomycota	Eurotiomycetes	Eurotiales	Trichocomaceae	Talaromyces	Talaromyces_aculeatus	0	0.0564305	0	0	0	0	0	0	0	0	0	0	0	0	0	0	0	0	0	0	0	0	0	0
					Talaromyces_aculeatus	0	0.0564305	0	0	0	0	0	0	0	0	0	0	0	0	0	0	0	0	0	0	0	0	0	0
Ascomycota	Eurotiomycetes	Eurotiales	Trichocomaceae	Talaromyces	NA	0.0521975	0	0	0	0	0	0	0	0	0	0	0	0	0	0	0	0	0	0	0	0	0	0	0
					NA	0.0521975	0	0	0	0	0	0	0	0	0	0	0	0	0	0	0	0	0	0	0	0	0	0	0
				Talaromyces		0.0521975	0.0564305	0	0	0	0	0	0	0	0	0	0	0	0	0	0	0	0	0	0	0	0	0	0
Ascomycota	Eurotiomycetes	Eurotiales	Trichocomaceae	Thermomyces	NA	0	0.0974709	0	0	0	0	0	0	0	0	0	0	0	0	0.841462	0	0	0	0	0	0.582647	0	0	0
Ascomycota	Eurotiomycetes	Eurotiales	Trichocomaceae	Thermomyces	NA	0.156593	0	0	0	0	0	0	0	0	0	0	0	0	3.21035	0	0	0	0	0	0.507029	0	0	0	0.139353
Ascomycota	Eurotiomycetes	Eurotiales	Trichocomaceae	Thermomyces	NA	0	0	0	0	0	0	0	0	0	0	0	0	0.435982	0	0	0	0	0	0.579345	0	0	0	0.53403	0
Ascomycota	Eurotiomycetes	Eurotiales	Trichocomaceae	Thermomyces	NA	0	0	0	0	0	0	0	0	0	0	0	0	0	0	0	0	0	0.435751	0	0	0	0.421941	0	0
					NA	0.156593	0.0974709	0	0	0	0	0	0	0	0	0	0	0.435982	3.21035	0.841462	0	0	0.435751	0.579345	0.507029	0.582647	0.421941	0.53403	0.139353
Ascomycota	Eurotiomycetes	Eurotiales	Trichocomaceae	Thermomyces	Thermomyces_dupontii	0	0	0	0	0	0	0	0	0	0	0	0	0	0	0	0	1.25088	0	0	0	0	0	0	0
					Thermomyces_dupontii	0	0	0	0	0	0	0	0	0	0	0	0	0	0	0	0	1.25088	0	0	0	0	0	0	0
Ascomycota	Eurotiomycetes	Eurotiales	Trichocomaceae	Thermomyces	Thermomyces_stellatus	0	0	0	0	0	0	0	0	0	0	0	0	0	0	0	0	0	0	0	0	0	0	0.326351	0
Ascomycota	Eurotiomycetes	Eurotiales	Trichocomaceae	Thermomyces	Thermomyces_stellatus	0	0	0	0	0	0	0	0	0	0	0	0	0	0	0.019147	0	0	0	0	0	0	0	0	0
					Thermomyces_stellatus	0	0	0	0	0	0	0	0	0	0	0	0	0	0	0.019147	0	0	0	0	0	0	0	0.326351	0
				Thermomyces		0.156593	0.0974709	0	0	0	0	0	0	0	0	0	0	0.435982	3.21035	0.860609	0	1.25088	0.435751	0.579345	0.507029	0.582647	0.421941	0.860381	0.139353
Ascomycota	Eurotiomycetes	Eurotiales	Trichocomaceae	Xerochrysium	NA	0	0	0	0	0	0	0	0	0	0	0	0	0	0	0.0151161	0	0	0	0	0	0	0	0	0
Ascomycota	Eurotiomycetes	Eurotiales	Trichocomaceae	Xerochrysium	NA	0	0	0	0	0	0	0	0	0	0	0	0	0	0	0.00403096	0	0	0	0	0	0	0	0	0
					NA	0	0	0	0	0	0	0	0	0	0	0	0	0	0	0.019147	0	0	0	0	0	0	0	0	0
				Xerochrysium		0	0	0	0	0	0	0	0	0	0	0	0	0	0	0.019147	0	0	0	0	0	0	0	0	0
			Trichocomaceae			0.20879	0.153901	0	0	0	0	0	0	0	0	0	0	0.435982	3.21035	0.879757	0	1.25088	0.435751	0.579345	0.507029	0.582647	0.421941	0.860381	0.139353
		Eurotiales				8.79006	2.62145	37.4487	0	0	0	0	0	0	0	0	0	3.63022	5.85454	3.73166	0	7.1724	15.9582	21.1839	14.1738	7.20709	14.1947	8.408	11.3768
Ascomycota	Eurotiomycetes	NA	NA	NA	NA	0	0	0	0	0	0	0	0	0	0	0	0	0	0	0.268059	0	0	0	0	0	0	0	0	0
Ascomycota	Eurotiomycetes	NA	NA	NA	NA	0	0	0	0	0	0	0	0	0	0	0	0	0.40484	0	0	0	0	0	0	0	0	0	0.261081	0
Ascomycota	Eurotiomycetes	NA	NA	NA	NA	0	0	0	0	0	0	0	0	0	0	0	0	0	0	0	0	0	0.60521	0	0	0	0	0	0
Ascomycota	Eurotiomycetes	NA	NA	NA	NA	0	0	0	0	0	0	0	0	0	0	0	0	0	0.223978	0	0	0	0	0	0	0	0	0	0.0947603
Ascomycota	Eurotiomycetes	NA	NA	NA	NA	0	0	0	0	0	0	0	0	0	0	0	0	0	0	0.0141084	0	0	0	0	0	0	0	0	0
Ascomycota	Eurotiomycetes	NA	NA	NA	NA	0	0	0	0	0	0	0	0	0	0	0	0	0	0	0.00403096	0	0	0	0	0	0	0	0	0
Ascomycota	Eurotiomycetes	NA	NA	NA	NA	0	0	0	0	0	0	0	0	0	0	0	0	0	0	0.00302322	0	0	0	0	0	0	0	0	0
					NA	0	0	0	0	0	0	0	0	0	0	0	0	0.40484	0.223978	0.289221	0	0	0.60521	0	0	0	0	0.261081	0.0947603
				NA		0	0	0	0	0	0	0	0	0	0	0	0	0.40484	0.223978	0.289221	0	0	0.60521	0	0	0	0	0.261081	0.0947603
			NA			0	0	0	0	0	0	0	0	0	0	0	0	0.40484	0.223978	0.289221	0	0	0.60521	0	0	0	0	0.261081	0.0947603
		NA				0	0	0	0	0	0	0	0	0	0	0	0	0.40484	0.223978	0.289221	0	0	0.60521	0	0	0	0	0.261081	0.0947603
Ascomycota	Eurotiomycetes	Onygenales	Onygenales_fam_Incertae_sedis	Chrysosporium	unidentified	0	0	0	0	0	0	0	0	0	0	0	0	0	0	0.027209	0	0	0	0	0	0	0	0	0
					unidentified	0	0	0	0	0	0	0	0	0	0	0	0	0	0	0.027209	0	0	0	0	0	0	0	0	0
				Chrysosporium		0	0	0	0	0	0	0	0	0	0	0	0	0	0	0.027209	0	0	0	0	0	0	0	0	0
			Onygenales_fam_Incertae_sedis			0	0	0	0	0	0	0	0	0	0	0	0	0	0	0.027209	0	0	0	0	0	0	0	0	0
		Onygenales				0	0	0	0	0	0	0	0	0	0	0	0	0	0	0.027209	0	0	0	0	0	0	0	0	0
	Eurotiomycetes					8.79006	2.62145	37.4487	0	3.90152	0	0	0	0	0	0	0	4.03506	6.07852	4.04809	0	7.1724	16.5634	21.1839	14.1738	7.20709	14.1947	8.66908	11.4716
Ascomycota	Leotiomycetes	Erysiphales	Erysiphaceae	NA	NA	0	0	0	0	0	0	0	0	0	0	0	0	0	0	0	0	0	0	0	1.49804	0	0	0	0
					NA	0	0	0	0	0	0	0	0	0	0	0	0	0	0	0	0	0	0	0	1.49804	0	0	0	0
				NA		0	0	0	0	0	0	0	0	0	0	0	0	0	0	0	0	0	0	0	1.49804	0	0	0	0
			Erysiphaceae			0	0	0	0	0	0	0	0	0	0	0	0	0	0	0	0	0	0	0	1.49804	0	0	0	0
		Erysiphales				0	0	0	0	0	0	0	0	0	0	0	0	0	0	0	0	0	0	0	1.49804	0	0	0	0
Ascomycota	Leotiomycetes	Helotiales	Myxotrichaceae	NA	NA	0	0	0	0	0	0	0	0	0	0	0	0	0	0	0	0	0	0.329234	0	0	0	0	0	0
					NA	0	0	0	0	0	0	0	0	0	0	0	0	0	0	0	0	0	0.329234	0	0	0	0	0	0
				NA		0	0	0	0	0	0	0	0	0	0	0	0	0	0	0	0	0	0.329234	0	0	0	0	0	0
Ascomycota	Leotiomycetes	Helotiales	Myxotrichaceae	Oidiodendron	NA	0	0	0	0	0	0	0	0	0	0	0	0	0	0	0	0	0	0	0	0	0.544649	0	0	0
Ascomycota	Leotiomycetes	Helotiales	Myxotrichaceae	Oidiodendron	NA	0	0	0	0	0	0	0	0	0	0	0	0	0.00889759	0	0	0	0	0	0	0	0	0	0	0
					NA	0	0	0	0	0	0	0	0	0	0	0	0	0.00889759	0	0	0	0	0	0	0	0.544649	0	0	0
				Oidiodendron		0	0	0	0	0	0	0	0	0	0	0	0	0.00889759	0	0	0	0	0	0	0	0.544649	0	0	0
			Myxotrichaceae			0	0	0	0	0	0	0	0	0	0	0	0	0.00889759	0	0	0	0	0.329234	0	0	0.544649	0	0	0
Ascomycota	Leotiomycetes	Helotiales	NA	NA	NA	0	0	0	0	0	0	0	0	0	0	0	0	0	0	0	0	0	0	0	0.818161	0	0	0	0
Ascomycota	Leotiomycetes	Helotiales	NA	NA	NA	0	0	0	0	0	0	0	0	0	0	0	0	0	0	0.00705418	0	0	0	0	0	0	0	0	0
					NA	0	0	0	0	0	0	0	0	0	0	0	0	0	0	0.00705418	0	0	0	0	0.818161	0	0	0	0
				NA		0	0	0	0	0	0	0	0	0	0	0	0	0	0	0.00705418	0	0	0	0	0.818161	0	0	0	0
			NA			0	0	0	0	0	0	0	0	0	0	0	0	0	0	0.00705418	0	0	0	0	0.818161	0	0	0	0
Ascomycota	Leotiomycetes	Helotiales	Sclerotiniaceae	Botrytis	Botrytis_cinerea	0	0	0.142662	0	0	0	0	0	0	0	0	0	0	0	0	0	0	0	0	0	0	0	0	0
					Botrytis_cinerea	0	0	0.142662	0	0	0	0	0	0	0	0	0	0	0	0	0	0	0	0	0	0	0	0	0
Ascomycota	Leotiomycetes	Helotiales	Sclerotiniaceae	Botrytis	NA	0	0	0	0	0	0	0	0	0	0	0	0	0	0	0.00906965	0	0	0	0	0	0	0	0	0
Ascomycota	Leotiomycetes	Helotiales	Sclerotiniaceae	Botrytis	NA	0	0.0410404	0	0	0	0	0	0	0	0	0	0	0	0	0	0	0	0	0	0	0	0	0	0
					NA	0	0.0410404	0	0	0	0	0	0	0	0	0	0	0	0	0.00906965	0	0	0	0	0	0	0	0	0
				Botrytis		0	0.0410404	0.142662	0	0	0	0	0	0	0	0	0	0	0	0.00906965	0	0	0	0	0	0	0	0	0
			Sclerotiniaceae			0	0.0410404	0.142662	0	0	0	0	0	0	0	0	0	0	0	0.00906965	0	0	0	0	0	0	0	0	0
Ascomycota	Leotiomycetes	Helotiales	Vibrisseaceae	Phialocephala	unidentified	0	0	0	0	0	0	0	0	0	0	0	0	0	0	0	0	0	0	0	0.311132	0	0	0	0
					unidentified	0	0	0	0	0	0	0	0	0	0	0	0	0	0	0	0	0	0	0	0.311132	0	0	0	0
Ascomycota	Leotiomycetes	Helotiales	Vibrisseaceae	Phialocephala	Phialocephala_scopiformis	0	0	0	0	0	0	0	0	0	0	0	0	0	0	0	0	0	0	0	0	0.240659	0	0	0
					Phialocephala_scopiformis	0	0	0	0	0	0	0	0	0	0	0	0	0	0	0	0	0	0	0	0	0.240659	0	0	0
				Phialocephala		0	0	0	0	0	0	0	0	0	0	0	0	0	0	0	0	0	0	0	0.311132	0.240659	0	0	0
			Vibrisseaceae			0	0	0	0	0	0	0	0	0	0	0	0	0	0	0	0	0	0	0	0.311132	0.240659	0	0	0
		Helotiales				0	0.0410404	0.142662	0	0	0	0	0	0	0	0	0	0.00889759	0	0.0161238	0	0	0.329234	0	1.12929	0.785307	0	0	0
Ascomycota	Leotiomycetes	Thelebolales	Pseudeurotiaceae	Bettsia	Bettsia_alvei	0	0	0	0	0	0	0	0	0	0	0	0	0	0	0	0	7.90881	0	0	0	0	0	0	0
					Bettsia_alvei	0	0	0	0	0	0	0	0	0	0	0	0	0	0	0	0	7.90881	0	0	0	0	0	0	0
				Bettsia		0	0	0	0	0	0	0	0	0	0	0	0	0	0	0	0	7.90881	0	0	0	0	0	0	0
			Pseudeurotiaceae			0	0	0	0	0	0	0	0	0	0	0	0	0	0	0	0	7.90881	0	0	0	0	0	0	0
		Thelebolales				0	0	0	0	0	0	0	0	0	0	0	0	0	0	0	0	7.90881	0	0	0	0	0	0	0
	Leotiomycetes					0	0.0410404	0.142662	0	0	0	0	0	0	0	0	0	0.00889759	0	0.0161238	0	7.90881	0.329234	0	2.62733	0.785307	0	0	0
Ascomycota	NA	NA	NA	NA	NA	0	0	0	0	0	0	0	0	0	0	0	0	1.77062	0	0	0	0	0	0	0	0	0	0	0
Ascomycota	NA	NA	NA	NA	NA	0	0	0	0	0	0	0	0	0	0	0	0	0	0	0	0	0	0.760143	0	0	0	0.477669	0	0
Ascomycota	NA	NA	NA	NA	NA	0	0	0	0	0	0	0	0	0	0	0	0	0	0	0.134029	0	0	0	0	0	0.367321	0	0	0
Ascomycota	NA	NA	NA	NA	NA	0	0	0	0	0	0	0	0	0	0	0	0	0	0.0559945	0	0	0	0	0	1.20996	0	0	0	0
Ascomycota	NA	NA	NA	NA	NA	0	0	0	0	0	0	0	0	0	0	0	0	0	0	0.0100774	0	1.02895	0	0	0	0	0	0	0
Ascomycota	NA	NA	NA	NA	NA	0	0	0	0	0	0	0	0	0	0	0	0	0	0	0	0	0	0	0	0	0	0.334368	0	0
Ascomycota	NA	NA	NA	NA	NA	0	0	0	0	0	0	0	0	0	0	0	0	0	0	0	0	0	0	0	0	0	0	0.201744	0
Ascomycota	NA	NA	NA	NA	NA	0	0	0	0	0	0	0	0	0	0	0	0	0	0	0.023178	0	0	0	0	0	0	0	0	0
Ascomycota	NA	NA	NA	NA	NA	0	0	0	0	0	0	0	0	0	0	0	0	0	0	0.0050387	0	0	0	0	0	0	0	0	0
					NA	0	0	0	0	0	0	0	0	0	0	0	0	1.77062	0.0559945	0.172323	0	1.02895	0.760143	0	1.20996	0.367321	0.812037	0.201744	0
				NA		0	0	0	0	0	0	0	0	0	0	0	0	1.77062	0.0559945	0.172323	0	1.02895	0.760143	0	1.20996	0.367321	0.812037	0.201744	0
			NA			0	0	0	0	0	0	0	0	0	0	0	0	1.77062	0.0559945	0.172323	0	1.02895	0.760143	0	1.20996	0.367321	0.812037	0.201744	0
		NA				0	0	0	0	0	0	0	0	0	0	0	0	1.77062	0.0559945	0.172323	0	1.02895	0.760143	0	1.20996	0.367321	0.812037	0.201744	0
	NA					0	0	0	0	0	0	0	0	0	0	0	0	1.77062	0.0559945	0.172323	0	1.02895	0.760143	0	1.20996	0.367321	0.812037	0.201744	0
Ascomycota	Saccharomycetes	Saccharomycetales	Debaryomycetaceae	Debaryomyces	Debaryomyces_prosopidis	0	0	0	0	0	0	0	0	0	0	0	0	0	0	0	0	0	0	0	0	0	0.597086	0	0
Ascomycota	Saccharomycetes	Saccharomycetales	Debaryomycetaceae	Debaryomyces	Debaryomyces_prosopidis	0	0.0564305	0	0	0	0	0	0	0	0	0	0	0	0	0	0	0	0	0	0	0	0	0	0
					Debaryomyces_prosopidis	0	0.0564305	0	0	0	0	0	0	0	0	0	0	0	0	0	0	0	0	0	0	0	0.597086	0	0
				Debaryomyces		0	0.0564305	0	0	0	0	0	0	0	0	0	0	0	0	0	0	0	0	0	0	0	0.597086	0	0
Ascomycota	Saccharomycetes	Saccharomycetales	Debaryomycetaceae	Hyphopichia	Hyphopichia_pseudoburtonii	0	0	0.0356655	0	0	0	0	0	0	0	0	0	0	0	0.0151161	0	0	0	0	0	0	0	0	0
Ascomycota	Saccharomycetes	Saccharomycetales	Debaryomycetaceae	Hyphopichia	Hyphopichia_pseudoburtonii	0	0.0513005	0	0	0	0	0	0	0	0	0	0	0	0	0	0	0	0	0	0	0	0	0	0
					Hyphopichia_pseudoburtonii	0	0.0513005	0.0356655	0	0	0	0	0	0	0	0	0	0	0	0.0151161	0	0	0	0	0	0	0	0	0
Ascomycota	Saccharomycetes	Saccharomycetales	Debaryomycetaceae	Hyphopichia	Hyphopichia_burtonii	0	0	0	0	0	0	0	0	0	0	0	0	0	0	0.00705418	0	0	0	0	0	0	0	0	0
					Hyphopichia_burtonii	0	0	0	0	0	0	0	0	0	0	0	0	0	0	0.00705418	0	0	0	0	0	0	0	0	0
				Hyphopichia		0	0.0513005	0.0356655	0	0	0	0	0	0	0	0	0	0	0	0.0221703	0	0	0	0	0	0	0	0	0
			Debaryomycetaceae			0	0.107731	0.0356655	0	0	0	0	0	0	0	0	0	0	0	0.0221703	0	0	0	0	0	0	0.597086	0	0
Ascomycota	Saccharomycetes	Saccharomycetales	NA	NA	NA	0	0	0	0	0	0	0	0	0	0	0	0	0	0	0	0	0	0	0	0.345702	0	0	0	0
					NA	0	0	0	0	0	0	0	0	0	0	0	0	0	0	0	0	0	0	0	0.345702	0	0	0	0
				NA		0	0	0	0	0	0	0	0	0	0	0	0	0	0	0	0	0	0	0	0.345702	0	0	0	0
			NA			0	0	0	0	0	0	0	0	0	0	0	0	0	0	0	0	0	0	0	0.345702	0	0	0	0
Ascomycota	Saccharomycetes	Saccharomycetales	Phaffomycetaceae	Cyberlindnera	Cyberlindnera_jadinii	0	0	0	0	0	0	0	0	0	0	0	0	0	0	0	0	0	0	3.97985	0	0	0	0	0
Ascomycota	Saccharomycetes	Saccharomycetales	Phaffomycetaceae	Cyberlindnera	Cyberlindnera_jadinii	0	0	0	0	0	0	0	0.109537	0	0	0	0	0	0	0	0	0	0	0	0	0	0	0	0
					Cyberlindnera_jadinii	0	0	0	0	0	0	0	0.109537	0	0	0	0	0	0	0	0	0	0	3.97985	0	0	0	0	0
				Cyberlindnera		0	0	0	0	0	0	0	0.109537	0	0	0	0	0	0	0	0	0	0	3.97985	0	0	0	0	0
Ascomycota	Saccharomycetes	Saccharomycetales	Phaffomycetaceae	Wickerhamomyces	Wickerhamomyces_anomalus	0	0.0102601	0	0	0	0	0	0	0	0	0	0	0	0	0	0	0	0	0	0	0	0	0	0
					Wickerhamomyces_anomalus	0	0.0102601	0	0	0	0	0	0	0	0	0	0	0	0	0	0	0	0	0	0	0	0	0	0
				Wickerhamomyces		0	0.0102601	0	0	0	0	0	0	0	0	0	0	0	0	0	0	0	0	0	0	0	0	0	0
			Phaffomycetaceae			0	0.0102601	0	0	0	0	0	0.109537	0	0	0	0	0	0	0	0	0	0	3.97985	0	0	0	0	0
Ascomycota	Saccharomycetes	Saccharomycetales	Saccharomycetaceae	Eremothecium	Eremothecium_coryli	0	0	0	0	0	0	0	0	0	0	0	0	0	0	0.101782	0	0	0	0	0	0	0	0	0
Ascomycota	Saccharomycetes	Saccharomycetales	Saccharomycetaceae	Eremothecium	Eremothecium_coryli	0	0	0	0	0	0	0	0	0	0	0	0	0.102322	0	0	0	0	0	0	0	0	0	0	0
					Eremothecium_coryli	0	0	0	0	0	0	0	0	0	0	0	0	0.102322	0	0.101782	0	0	0	0	0	0	0	0	0
Ascomycota	Saccharomycetes	Saccharomycetales	Saccharomycetaceae	Eremothecium	Eremothecium_cymbalariae	0	0	0	0	0	0	0	0	0	0	0	0	0.0133464	0	0	0	0	0	0	0	0	0	0	0
					Eremothecium_cymbalariae	0	0	0	0	0	0	0	0	0	0	0	0	0.0133464	0	0	0	0	0	0	0	0	0	0	0
				Eremothecium		0	0	0	0	0	0	0	0	0	0	0	0	0.115669	0	0.101782	0	0	0	0	0	0	0	0	0
Ascomycota	Saccharomycetes	Saccharomycetales	Saccharomycetaceae	Saccharomyces	NA	0	0	0	0	0	0	0	0	0	0	0	0	0	0	0	0	0	0	0	0	0	1.23398	0	0
Ascomycota	Saccharomycetes	Saccharomycetales	Saccharomycetaceae	Saccharomyces	NA	0	0	0	0	0	0	0	0	0	0	0	0	0	0	0	0	1.37194	0	0	0	0	0	0	0
Ascomycota	Saccharomycetes	Saccharomycetales	Saccharomycetaceae	Saccharomyces	NA	0	0	0	0	0	0	0	0	0	0	0	0	0	0	0	0	0	0	0	0	0	0	0.225479	0
Ascomycota	Saccharomycetes	Saccharomycetales	Saccharomycetaceae	Saccharomyces	NA	0	0	0	0	0	0	0	0	0	0	0	0	0	0	0	0	0	0	0	0	0	0	0	0.206243
					NA	0	0	0	0	0	0	0	0	0	0	0	0	0	0	0	0	1.37194	0	0	0	0	1.23398	0.225479	0.206243
				Saccharomyces		0	0	0	0	0	0	0	0	0	0	0	0	0	0	0	0	1.37194	0	0	0	0	1.23398	0.225479	0.206243
			Saccharomycetaceae			0	0	0	0	0	0	0	0	0	0	0	0	0.115669	0	0.101782	0	1.37194	0	0	0	0	1.23398	0.225479	0.206243
Ascomycota	Saccharomycetes	Saccharomycetales	Saccharomycetales_fam_Incertae_sedis	Candida	Candida_tropicalis	0	0	0	0	0	0	0	0	0	0	0	0	0	0	0	0	0	0	0	0.656833	0	0	0	0
					Candida_tropicalis	0	0	0	0	0	0	0	0	0	0	0	0	0	0	0	0	0	0	0	0.656833	0	0	0	0
Ascomycota	Saccharomycetes	Saccharomycetales	Saccharomycetales_fam_Incertae_sedis	Candida	Candida_sake	0	0.0513005	0	0	0	0	0	0	0	0	0	0	0	0	0	0	0	0	0	0	0	0	0	0
					Candida_sake	0	0.0513005	0	0	0	0	0	0	0	0	0	0	0	0	0	0	0	0	0	0	0	0	0	0
				Candida		0	0.0513005	0	0	0	0	0	0	0	0	0	0	0	0	0	0	0	0	0	0.656833	0	0	0	0
Ascomycota	Saccharomycetes	Saccharomycetales	Saccharomycetales_fam_Incertae_sedis	Diutina	Diutina_rugosa	0.20879	0	0	0	8.78788	19.1085	3.12891	7.71053	76.3274	54.7161	61.5485	56.0331	0.0711807	0	0.00806192	16.8519	0	2.86627	2.0403	2.3162	8.15706	1.08272	0	0
Ascomycota	Saccharomycetes	Saccharomycetales	Saccharomycetales_fam_Incertae_sedis	Diutina	Diutina_rugosa	0	0	0	0	0	0	0	0	0	2.32884	0	0	0	0	0	0	0	0	0	0	0	0	0	0
Ascomycota	Saccharomycetes	Saccharomycetales	Saccharomycetales_fam_Incertae_sedis	Diutina	Diutina_rugosa	0	0	0	0	0	0	0	0	0	0	0	0	0	0.292416	0	0	0	0	0	0	0	0	0	0
					Diutina_rugosa	0.20879	0	0	0	8.78788	19.1085	3.12891	7.71053	76.3274	57.0449	61.5485	56.0331	0.0711807	0.292416	0.00806192	16.8519	0	2.86627	2.0403	2.3162	8.15706	1.08272	0	0
Ascomycota	Saccharomycetes	Saccharomycetales	Saccharomycetales_fam_Incertae_sedis	Diutina	unidentified	0	0	0	0	0	0	0	0	0	0	0	0	0.0489367	0	0	0	0	0	0	0	0	0	0	0
					unidentified	0	0	0	0	0	0	0	0	0	0	0	0	0.0489367	0	0	0	0	0	0	0	0	0	0	0
				Diutina		0.20879	0	0	0	8.78788	19.1085	3.12891	7.71053	76.3274	57.0449	61.5485	56.0331	0.120117	0.292416	0.00806192	16.8519	0	2.86627	2.0403	2.3162	8.15706	1.08272	0	0
			Saccharomycetales_fam_Incertae_sedis			0.20879	0.0513005	0	0	8.78788	19.1085	3.12891	7.71053	76.3274	57.0449	61.5485	56.0331	0.120117	0.292416	0.00806192	16.8519	0	2.86627	2.0403	2.97304	8.15706	1.08272	0	0
Ascomycota	Saccharomycetes	Saccharomycetales	Saccharomycopsidaceae	Saccharomycopsis	Saccharomycopsis_fibuligera	0	0	0	0	0	0	0	0	0	0	0	0	0	0	0	0	0	8.42452	0	0	0	0	0	0
					Saccharomycopsis_fibuligera	0	0	0	0	0	0	0	0	0	0	0	0	0	0	0	0	0	8.42452	0	0	0	0	0	0
				Saccharomycopsis		0	0	0	0	0	0	0	0	0	0	0	0	0	0	0	0	0	8.42452	0	0	0	0	0	0
			Saccharomycopsidaceae			0	0	0	0	0	0	0	0	0	0	0	0	0	0	0	0	0	8.42452	0	0	0	0	0	0
Ascomycota	Saccharomycetes	Saccharomycetales	Trichomonascaceae	Trichomonascus	NA	0	0	0	0	0	0	0	0	0	0	0	0	0.0756295	0	0	0	0	0	0	0	0	0	0	0
					NA	0	0	0	0	0	0	0	0	0	0	0	0	0.0756295	0	0	0	0	0	0	0	0	0	0	0
				Trichomonascus		0	0	0	0	0	0	0	0	0	0	0	0	0.0756295	0	0	0	0	0	0	0	0	0	0	0
Ascomycota	Saccharomycetes	Saccharomycetales	Trichomonascaceae	NA	NA	0	0.0153901	0	0	0	0	0	0	0	0	0	0	0	0	0	0	0	0	0	0	0	0	0	0
					NA	0	0.0153901	0	0	0	0	0	0	0	0	0	0	0	0	0	0	0	0	0	0	0	0	0	0
				NA		0	0.0153901	0	0	0	0	0	0	0	0	0	0	0	0	0	0	0	0	0	0	0	0	0	0
			Trichomonascaceae			0	0.0153901	0	0	0	0	0	0	0	0	0	0	0.0756295	0	0	0	0	0	0	0	0	0	0	0
		Saccharomycetales				0.20879	0.184682	0.0356655	0	8.78788	19.1085	3.12891	7.82006	76.3274	57.0449	61.5485	56.0331	0.311416	0.292416	0.132014	16.8519	1.37194	11.2908	6.02015	3.31874	8.15706	2.91378	0.225479	0.206243
	Saccharomycetes					0.20879	0.184682	0.0356655	0	8.78788	19.1085	3.12891	7.82006	76.3274	57.0449	61.5485	56.0331	0.311416	0.292416	0.132014	16.8519	1.37194	11.2908	6.02015	3.31874	8.15706	2.91378	0.225479	0.206243
Ascomycota	Sordariomycetes	Diaporthales	NA	NA	NA	0	0	0	0	0	0	0	0	0	0	0	0	0	0	0.3255	0	0	0	0	0	0	0	0	0
Ascomycota	Sordariomycetes	Diaporthales	NA	NA	NA	0	0	0	0	0	0	0	0	0	0	0	0	0	0	0.0473638	0	0	0	0	0	0	0	0	0
Ascomycota	Sordariomycetes	Diaporthales	NA	NA	NA	0	0	0	0	0	0	0	0	0	0	0	0	0.0711807	0	0	0	0	0	0	0	0	0	0	0
Ascomycota	Sordariomycetes	Diaporthales	NA	NA	NA	0	0	0	0	0	0	0	0	0	0	0	0	0.0489367	0	0	0	0	0	0	0	0	0	0	0
Ascomycota	Sordariomycetes	Diaporthales	NA	NA	NA	0	0	0	0	0	0	0	0	0	0	0	0	0.0311416	0	0	0	0	0	0	0	0	0	0	0
					NA	0	0	0	0	0	0	0	0	0	0	0	0	0.151259	0	0.372864	0	0	0	0	0	0	0	0	0
				NA		0	0	0	0	0	0	0	0	0	0	0	0	0.151259	0	0.372864	0	0	0	0	0	0	0	0	0
			NA			0	0	0	0	0	0	0	0	0	0	0	0	0.151259	0	0.372864	0	0	0	0	0	0	0	0	0
		Diaporthales				0	0	0	0	0	0	0	0	0	0	0	0	0.151259	0	0.372864	0	0	0	0	0	0	0	0	0
Ascomycota	Sordariomycetes	Glomerellales	Plectosphaerellaceae	Acrostalagmus	Acrostalagmus_luteoalbus	0	0	0	0	0	0	0	0	0	0	0	0	0	0	0	0	0	0.188825	0	0	0	0	0	0
Ascomycota	Sordariomycetes	Glomerellales	Plectosphaerellaceae	Acrostalagmus	Acrostalagmus_luteoalbus	0	0	0	0	0	0	0	0	0	0	0	0	0	0	0	0	0	0	0.982368	0	0	0	0	0
					Acrostalagmus_luteoalbus	0	0	0	0	0	0	0	0	0	0	0	0	0	0	0	0	0	0.188825	0.982368	0	0	0	0	0
				Acrostalagmus		0	0	0	0	0	0	0	0	0	0	0	0	0	0	0	0	0	0.188825	0.982368	0	0	0	0	0
Ascomycota	Sordariomycetes	Glomerellales	Plectosphaerellaceae	Gibellulopsis	Gibellulopsis_piscis	0	0	0	0	0	0	0	0	0	0	0	0	0	0	0	0	0	0.198509	0	0	0	0.238834	0	0
Ascomycota	Sordariomycetes	Glomerellales	Plectosphaerellaceae	Gibellulopsis	Gibellulopsis_piscis	0	0	0	0	0	0	0	0	0	0	0	0	0	0	0.0493792	0	0	0	0	0	0	0	0	0
Ascomycota	Sordariomycetes	Glomerellales	Plectosphaerellaceae	Gibellulopsis	Gibellulopsis_piscis	0	0	0	0	0	0	0	0	0	0	0	0	0.0355904	0	0	0	0	0	0	0	0	0	0	0
					Gibellulopsis_piscis	0	0	0	0	0	0	0	0	0	0	0	0	0.0355904	0	0.0493792	0	0	0.198509	0	0	0	0.238834	0	0
				Gibellulopsis		0	0	0	0	0	0	0	0	0	0	0	0	0.0355904	0	0.0493792	0	0	0.198509	0	0	0	0.238834	0	0
Ascomycota	Sordariomycetes	Glomerellales	Plectosphaerellaceae	Plectosphaerella	NA	0	0.0359103	0	0	0	0	0	0	0	0	0	0	0	0	0	0	0	0	0	0	0	0	0	0
					NA	0	0.0359103	0	0	0	0	0	0	0	0	0	0	0	0	0	0	0	0	0	0	0	0	0	0
				Plectosphaerella		0	0.0359103	0	0	0	0	0	0	0	0	0	0	0	0	0	0	0	0	0	0	0	0	0	0
Ascomycota	Sordariomycetes	Glomerellales	Plectosphaerellaceae	Verticillium	NA	0	0	0	0	0	0	0	0	0	0	0	0	0.378148	0	0	0	0	0	0	0	0	0	0	0
Ascomycota	Sordariomycetes	Glomerellales	Plectosphaerellaceae	Verticillium	NA	0	0	0	0	0	0	0	0	0	0	0	0	0	0	0.0796114	0	0	0	0	0	0	0	0	0
					NA	0	0	0	0	0	0	0	0	0	0	0	0	0.378148	0	0.0796114	0	0	0	0	0	0	0	0	0
				Verticillium		0	0	0	0	0	0	0	0	0	0	0	0	0.378148	0	0.0796114	0	0	0	0	0	0	0	0	0
			Plectosphaerellaceae			0	0.0359103	0	0	0	0	0	0	0	0	0	0	0.413738	0	0.128991	0	0	0.387334	0.982368	0	0	0.238834	0	0
Ascomycota	Sordariomycetes	Glomerellales	Glomerellaceae	Colletotrichum	NA	0	0.0256502	0	0	0	0	0	0	0	0	0	0	0	0	0	0	0	0	0	0	0	0	0	0
Ascomycota	Sordariomycetes	Glomerellales	Glomerellaceae	Colletotrichum	NA	0	0	0	0	0	0	0	0	0	0	0	0	0	0	0.0050387	0	0	0	0	0	0	0	0	0
					NA	0	0.0256502	0	0	0	0	0	0	0	0	0	0	0	0	0.0050387	0	0	0	0	0	0	0	0	0
				Colletotrichum		0	0.0256502	0	0	0	0	0	0	0	0	0	0	0	0	0.0050387	0	0	0	0	0	0	0	0	0
			Glomerellaceae			0	0.0256502	0	0	0	0	0	0	0	0	0	0	0	0	0.0050387	0	0	0	0	0	0	0	0	0
		Glomerellales				0	0.0615606	0	0	0	0	0	0	0	0	0	0	0.413738	0	0.134029	0	0	0.387334	0.982368	0	0	0.238834	0	0
Ascomycota	Sordariomycetes	Hypocreales	Clavicipitaceae	Claviceps	NA	0.354943	0	0	0	0	0	0	0	0	0	0	0	0	0	0	0	0	0	0	0	0	0	0	0
Ascomycota	Sordariomycetes	Hypocreales	Clavicipitaceae	Claviceps	NA	0	0.0461704	0	0	0	0	0	0	0	0	0	0	0	0	0	0	0	0	0	0	0	0	0	0
					NA	0.354943	0.0461704	0	0	0	0	0	0	0	0	0	0	0	0	0	0	0	0	0	0	0	0	0	0
				Claviceps		0.354943	0.0461704	0	0	0	0	0	0	0	0	0	0	0	0	0	0	0	0	0	0	0	0	0	0
			Clavicipitaceae			0.354943	0.0461704	0	0	0	0	0	0	0	0	0	0	0	0	0	0	0	0	0	0	0	0	0	0
Ascomycota	Sordariomycetes	Hypocreales	Cordycipitaceae	Lecanicillium	NA	0.0313185	0	0	0	0	0	0	0	0	0	0	0	0	0	0	0	0	0	0	0	0	0	0	0
					NA	0.0313185	0	0	0	0	0	0	0	0	0	0	0	0	0	0	0	0	0	0	0	0	0	0	0
				Lecanicillium		0.0313185	0	0	0	0	0	0	0	0	0	0	0	0	0	0	0	0	0	0	0	0	0	0	0
Ascomycota	Sordariomycetes	Hypocreales	Cordycipitaceae	Beauveria	Beauveria_felina	0	0	0	0	0	0	0	0	0	0	0	0	0	0	0.00302322	0	0	0	0	0	0	0	0	0
					Beauveria_felina	0	0	0	0	0	0	0	0	0	0	0	0	0	0	0.00302322	0	0	0	0	0	0	0	0	0
				Beauveria		0	0	0	0	0	0	0	0	0	0	0	0	0	0	0.00302322	0	0	0	0	0	0	0	0	0
			Cordycipitaceae			0.0313185	0	0	0	0	0	0	0	0	0	0	0	0	0	0.00302322	0	0	0	0	0	0	0	0	0
Ascomycota	Sordariomycetes	Hypocreales	Hypocreaceae	Trichoderma	NA	0	0.0153901	0	0	0	0	0	0	0	0	0	0	0	0	0	0	0	0	0	0	0	0	0	0
					NA	0	0.0153901	0	0	0	0	0	0	0	0	0	0	0	0	0	0	0	0	0	0	0	0	0	0
				Trichoderma		0	0.0153901	0	0	0	0	0	0	0	0	0	0	0	0	0	0	0	0	0	0	0	0	0	0
			Hypocreaceae			0	0.0153901	0	0	0	0	0	0	0	0	0	0	0	0	0	0	0	0	0	0	0	0	0	0
Ascomycota	Sordariomycetes	Hypocreales	Hypocreales_fam_Incertae_sedis	Acremonium	Acremonium_acutatum	0	0	0	0	0	0	0	0	0	0	0	0	0	0	0.0110851	0	0	0	0	0	0	0	0	0
					Acremonium_acutatum	0	0	0	0	0	0	0	0	0	0	0	0	0	0	0.0110851	0	0	0	0	0	0	0	0	0
Ascomycota	Sordariomycetes	Hypocreales	Hypocreales_fam_Incertae_sedis	Acremonium	Acremonium_alternatum	0	0	0	0	0	0	0	0	0	0	0	0	0	0	0	0	0	0	0	0	0	0.517475	0	0
Ascomycota	Sordariomycetes	Hypocreales	Hypocreales_fam_Incertae_sedis	Acremonium	Acremonium_alternatum	0	0	0	0	0	0	0	0	0	0	0	0	0	0	0.0352709	0	0	0	0	0	0	0	0	0
Ascomycota	Sordariomycetes	Hypocreales	Hypocreales_fam_Incertae_sedis	Acremonium	Acremonium_alternatum	0.041758	0	0	0	0	0	0	0	0	0	0	0	0	0.0435513	0	0	0	0	0	0	0	0	0	0
Ascomycota	Sordariomycetes	Hypocreales	Hypocreales_fam_Incertae_sedis	Acremonium	Acremonium_alternatum	0	0	0	0	0	0	0	0	0	0	0	0	0	0	0	1.48148	0	0	0	0	0	0	0	0
					Acremonium_alternatum	0.041758	0	0	0	0	0	0	0	0	0	0	0	0	0.0435513	0.0352709	1.48148	0	0	0	0	0	0.517475	0	0
Ascomycota	Sordariomycetes	Hypocreales	Hypocreales_fam_Incertae_sedis	Acremonium	Acremonium_flavum	0	0	0	0	0	0	0	0	0	0	0	0	0	0	0	0	0	0	0	0	0.151995	0	0	0
					Acremonium_flavum	0	0	0	0	0	0	0	0	0	0	0	0	0	0	0	0	0	0	0	0	0.151995	0	0	0
Ascomycota	Sordariomycetes	Hypocreales	Hypocreales_fam_Incertae_sedis	Acremonium	Acremonium_fusidioides	0	0	0	0	0	0	0	0	0	0	0	0	0	0	1.18812	0	0	0	0	0	0	0	0	0
					Acremonium_fusidioides	0	0	0	0	0	0	0	0	0	0	0	0	0	0	1.18812	0	0	0	0	0	0	0	0	0
				Acremonium		0.041758	0	0	0	0	0	0	0	0	0	0	0	0	0.0435513	1.23448	1.48148	0	0	0	0	0.151995	0.517475	0	0
Ascomycota	Sordariomycetes	Hypocreales	Hypocreales_fam_Incertae_sedis	Fusariella	unidentified	0	0	0	0	0	0	0	0	0	0	0	0	0	0	0	0	0	0	0	0	0	0.716503	0	0
					unidentified	0	0	0	0	0	0	0	0	0	0	0	0	0	0	0	0	0	0	0	0	0	0.716503	0	0
				Fusariella		0	0	0	0	0	0	0	0	0	0	0	0	0	0	0	0	0	0	0	0	0	0.716503	0	0
Ascomycota	Sordariomycetes	Hypocreales	Hypocreales_fam_Incertae_sedis	Leucosphaerina	unidentified	0	0	0	0	0	0	0	0	0	0	0	0	0	0	0.0403096	0	0	0	0	0	0.278657	0	0	0
Ascomycota	Sordariomycetes	Hypocreales	Hypocreales_fam_Incertae_sedis	Leucosphaerina	unidentified	0	0	0	0	0	0	0	0	0	0	0	0	0	0.0248865	0	0	0	0	0	0	0	0	0	0
					unidentified	0	0	0	0	0	0	0	0	0	0	0	0	0	0.0248865	0.0403096	0	0	0	0	0	0.278657	0	0	0
				Leucosphaerina		0	0	0	0	0	0	0	0	0	0	0	0	0	0.0248865	0.0403096	0	0	0	0	0	0.278657	0	0	0
Ascomycota	Sordariomycetes	Hypocreales	Hypocreales_fam_Incertae_sedis	Sarocladium	NA	0	0	0	0	0	0	0	0	0	0	0	0	0	0	0.0443405	0	0	0	0	0	0	0	0	0
Ascomycota	Sordariomycetes	Hypocreales	Hypocreales_fam_Incertae_sedis	Sarocladium	NA	0	0.0923408	0	0	0	0	0	0	0	0	0	0	0	0	0	0	0	0	0	0	0	0	0	0
					NA	0	0.0923408	0	0	0	0	0	0	0	0	0	0	0	0	0.0443405	0	0	0	0	0	0	0	0	0
Ascomycota	Sordariomycetes	Hypocreales	Hypocreales_fam_Incertae_sedis	Sarocladium	Sarocladium_bactrocephalum	0	0	0.0416097	0	0	0	0	0	0	0	0	0	0	0	0	0	0	0	0	0	0	0	0	0
					Sarocladium_bactrocephalum	0	0	0.0416097	0	0	0	0	0	0	0	0	0	0	0	0	0	0	0	0	0	0	0	0	0
Ascomycota	Sordariomycetes	Hypocreales	Hypocreales_fam_Incertae_sedis	Sarocladium	Sarocladium_subulatum	0	0	0	0	0	0	0	0	0	0	0	0	0	0	0	0	0	0	0	0	0	0	0.207678	0
					Sarocladium_subulatum	0	0	0	0	0	0	0	0	0	0	0	0	0	0	0	0	0	0	0	0	0	0	0.207678	0
Ascomycota	Sordariomycetes	Hypocreales	Hypocreales_fam_Incertae_sedis	Sarocladium	Sarocladium_zeae	0	0.200072	0	0	0	0	0	0	0	0	0	0	0	0	0	0	0	0	0	0	0	0	0	0
Ascomycota	Sordariomycetes	Hypocreales	Hypocreales_fam_Incertae_sedis	Sarocladium	Sarocladium_zeae	0.125274	0	0	0	0	0	0	0	0	0	0	0	0	0	0	0	0	0	0	0	0	0	0	0
					Sarocladium_zeae	0.125274	0.200072	0	0	0	0	0	0	0	0	0	0	0	0	0	0	0	0	0	0	0	0	0	0
				Sarocladium		0.125274	0.292413	0.0416097	0	0	0	0	0	0	0	0	0	0	0	0.0443405	0	0	0	0	0	0	0	0.207678	0
Ascomycota	Sordariomycetes	Hypocreales	Hypocreales_fam_Incertae_sedis	Trichothecium	Trichothecium_roseum	0	0	0	0	0	0	0	0	0	0	0	0	0	0	0.362786	0	0	0	0	0	0.316656	0	0	0
Ascomycota	Sordariomycetes	Hypocreales	Hypocreales_fam_Incertae_sedis	Trichothecium	Trichothecium_roseum	0	0	0	0	0	0	0	0	0	0	0	0	0	0	0	0	0	0	0	0	0	0	0.231413	0
Ascomycota	Sordariomycetes	Hypocreales	Hypocreales_fam_Incertae_sedis	Trichothecium	Trichothecium_roseum	0	0	0	0	0	0	0	0	0	0	0	0	0	0.0497729	0	0	0	0	0	0	0	0	0	0
					Trichothecium_roseum	0	0	0	0	0	0	0	0	0	0	0	0	0	0.0497729	0.362786	0	0	0	0	0	0.316656	0	0.231413	0
				Trichothecium		0	0	0	0	0	0	0	0	0	0	0	0	0	0.0497729	0.362786	0	0	0	0	0	0.316656	0	0.231413	0
			Hypocreales_fam_Incertae_sedis			0.167032	0.292413	0.0416097	0	0	0	0	0	0	0	0	0	0	0.118211	1.68192	1.48148	0	0	0	0	0.747308	1.23398	0.439091	0
Ascomycota	Sordariomycetes	Hypocreales	Nectriaceae	Fusarium	Fusarium_lacertarum	0	0	0	0	0	0	0	0	0	0	0	0	0	0	9.85368	0	0	0	0	0	0	0	0	0
Ascomycota	Sordariomycetes	Hypocreales	Nectriaceae	Fusarium	Fusarium_lacertarum	0	0	0	0	0	0	0	0	0	0	0	0	4.62675	0	0	0	0	0	0	0	0	0	0	0
Ascomycota	Sordariomycetes	Hypocreales	Nectriaceae	Fusarium	Fusarium_lacertarum	0	0	0	0	0	0	0	0	0	0	0	0	0	5.61812	0	0	0	0	0	0	0	0	0	0
Ascomycota	Sordariomycetes	Hypocreales	Nectriaceae	Fusarium	Fusarium_lacertarum	0	0	0	0	0	0	0	0	0	0	0	0	0	0	0	0	0	0	0	0	0	4.9996	0	0
Ascomycota	Sordariomycetes	Hypocreales	Nectriaceae	Fusarium	Fusarium_lacertarum	0	0	0	0	0	0	0	0	0	0	0	0	0	0	0	0	0	0	0	0	0	0	0.468759	0
Ascomycota	Sordariomycetes	Hypocreales	Nectriaceae	Fusarium	Fusarium_lacertarum	0	0	0	0	0	0	0	0	0	0	0	0	0	0	0	0	0	0	0	0	0	0	0	0.273133
					Fusarium_lacertarum	0	0	0	0	0	0	0	0	0	0	0	0	4.62675	5.61812	9.85368	0	0	0	0	0	0	4.9996	0.468759	0.273133
Ascomycota	Sordariomycetes	Hypocreales	Nectriaceae	Fusarium	Fusarium_poae	0.521975	0	0	0	0	0	0	0	0	0	0	0	0	0	0	0	0	0	0	0	0	0	0	0
Ascomycota	Sordariomycetes	Hypocreales	Nectriaceae	Fusarium	Fusarium_poae	0.365383	0	0	0	0	0	0	0	0	0	0	0	0	0	0	0	0	0	0	0	0	0	0	0
Ascomycota	Sordariomycetes	Hypocreales	Nectriaceae	Fusarium	Fusarium_poae	0	0.159031	0	0	0	0	0	0	0	0	0	0	0	0	0	0	0	0	0	0	0	0	0	0
Ascomycota	Sordariomycetes	Hypocreales	Nectriaceae	Fusarium	Fusarium_poae	0	0	0.172383	0	0	0	0	0	0	0	0	0	0	0	0	0	0	0	0	0	0	0	0	0
					Fusarium_poae	0.887358	0.159031	0.172383	0	0	0	0	0	0	0	0	0	0	0	0	0	0	0	0	0	0	0	0	0
Ascomycota	Sordariomycetes	Hypocreales	Nectriaceae	Fusarium	Fusarium_sporotrichioides	0	0	5.32604	0	0	0	0	0	0	0	0	0	0	0	0	0	0	0	0	0	0	0	0	0
Ascomycota	Sordariomycetes	Hypocreales	Nectriaceae	Fusarium	Fusarium_sporotrichioides	0	0.425794	0	0	0	0	0	0	0	0	0	0	0	0	0	0	0	0	0	0	0	0	0	0
Ascomycota	Sordariomycetes	Hypocreales	Nectriaceae	Fusarium	Fusarium_sporotrichioides	0.501096	0	0	0	0	0	0	0	0	0	0	0	0	0	0	0	0	0	0	0	0	0	0	0
Ascomycota	Sordariomycetes	Hypocreales	Nectriaceae	Fusarium	Fusarium_sporotrichioides	0	0.189812	0	0	0	0	0	0	0	0	0	0	0	0	0	0	0	0	0	0	0	0	0	0
Ascomycota	Sordariomycetes	Hypocreales	Nectriaceae	Fusarium	Fusarium_sporotrichioides	0	0	0	0	0	0	0	0	0	0	0	0	0	0	0.0292244	0	0	0	0	0	0	0	0	0
Ascomycota	Sordariomycetes	Hypocreales	Nectriaceae	Fusarium	Fusarium_sporotrichioides	0.156593	0	0	0	0	0	0	0	0	0	0	0	0	0	0	0	0	0	0	0	0	0	0	0
Ascomycota	Sordariomycetes	Hypocreales	Nectriaceae	Fusarium	Fusarium_sporotrichioides	0	0	0.0594424	0	0	0	0	0	0	0	0	0	0	0	0	0	0	0	0	0	0	0	0	0
					Fusarium_sporotrichioides	0.657689	0.615606	5.38548	0	0	0	0	0	0	0	0	0	0	0	0.0292244	0	0	0	0	0	0	0	0	0
Ascomycota	Sordariomycetes	Hypocreales	Nectriaceae	Fusarium	NA	0	0	0	0	0	0	0	0	0	0	0	0	0	0	0.311391	0	0	0	0	0	0	0	0	0
Ascomycota	Sordariomycetes	Hypocreales	Nectriaceae	Fusarium	NA	0	0	0	0	0	0	0	0	0	0	0	0	0	0	0.0896888	0	0	0	0	0	0	0	0	0
Ascomycota	Sordariomycetes	Hypocreales	Nectriaceae	Fusarium	NA	0.887358	0	0	0	0	0	0	0	0	0	0	0	0	0	0	0	0	0	0	0	0	0	0	0
Ascomycota	Sordariomycetes	Hypocreales	Nectriaceae	Fusarium	NA	0	0	0	0	0	0	0	0	0	0	0	0	0	0	0	0	0	0	0	0	0	0.668737	0	0
Ascomycota	Sordariomycetes	Hypocreales	Nectriaceae	Fusarium	NA	0	0	0	0	0	0	0	0	0	0	0	0	0	0	0.0574411	0	0	0	0	0	0.329322	0	0	0
Ascomycota	Sordariomycetes	Hypocreales	Nectriaceae	Fusarium	NA	0	0	0	0	0	0	0	0	0	0	0	0	0.320313	0	0	0	0	0	0	0	0	0	0	0
Ascomycota	Sordariomycetes	Hypocreales	Nectriaceae	Fusarium	NA	0	0.297543	0	0	0	0	0	0	0	0	0	0	0	0	0	0	0	0	0	0	0	0	0	0
Ascomycota	Sordariomycetes	Hypocreales	Nectriaceae	Fusarium	NA	0	0	0	0	0	0	0	0	0	0	0	0	0	0	0	0	0	0	0	0	0	0	0.24328	0
Ascomycota	Sordariomycetes	Hypocreales	Nectriaceae	Fusarium	NA	0.114835	0	0	0	0	0	0	0	0	0	0	0	0	0.15554	0	0	0	0	0	0	0	0	0	0
Ascomycota	Sordariomycetes	Hypocreales	Nectriaceae	Fusarium	NA	0	0	0	0	0	0	0	0	0	0	0	0	0.129015	0	0	0	0	0	0	0	0	0	0	0
Ascomycota	Sordariomycetes	Hypocreales	Nectriaceae	Fusarium	NA	0	0	0.148606	0	0	0	0	0	0	0	0	0	0	0	0	0	0	0	0	0	0	0	0	0
Ascomycota	Sordariomycetes	Hypocreales	Nectriaceae	Fusarium	NA	0	0	0	0	0	0	0	0	0	0	0	0	0	0	0	0	0	0	0	0.218944	0	0	0	0
Ascomycota	Sordariomycetes	Hypocreales	Nectriaceae	Fusarium	NA	0	0	0	0	0	0	0	0	0	0	0	0	0.0622831	0	0	0	0	0	0	0	0	0	0	0
					NA	1.00219	0.297543	0.148606	0	0	0	0	0	0	0	0	0	0.511611	0.15554	0.458521	0	0	0	0	0.218944	0.329322	0.668737	0.24328	0
				Fusarium		2.54724	1.07218	5.70647	0	0	0	0	0	0	0	0	0	5.13836	5.77366	10.3414	0	0	0	0	0.218944	0.329322	5.66834	0.712039	0.273133
Ascomycota	Sordariomycetes	Hypocreales	Nectriaceae	Fusicolla	NA	0	0	0	0	0	0	0	0	0	0	0	0	0	0	0	0	0	0	0	0	0	0	0	0.211817
					NA	0	0	0	0	0	0	0	0	0	0	0	0	0	0	0	0	0	0	0	0	0	0	0	0.211817
				Fusicolla		0	0	0	0	0	0	0	0	0	0	0	0	0	0	0	0	0	0	0	0	0	0	0	0.211817
Ascomycota	Sordariomycetes	Hypocreales	Nectriaceae	Gibberella	Gibberella_avenacea	0	0.374493	0	0	0	0	0	0	0	0	0	0	0	0	0	0	0	0	0	0	0	0	0	0
Ascomycota	Sordariomycetes	Hypocreales	Nectriaceae	Gibberella	Gibberella_avenacea	0.678568	0	0	0	0	0	0	0	0	0	0	0	0	0	0	0	0	0	0	0	0	0	0	0
Ascomycota	Sordariomycetes	Hypocreales	Nectriaceae	Gibberella	Gibberella_avenacea	0	0	0.136718	0	0	0	0	0	0	0	0	0	0	0	0	0	0	0	0	0	0	0	0	0
					Gibberella_avenacea	0.678568	0.374493	0.136718	0	0	0	0	0	0	0	0	0	0	0	0	0	0	0	0	0	0	0	0	0
				Gibberella		0.678568	0.374493	0.136718	0	0	0	0	0	0	0	0	0	0	0	0	0	0	0	0	0	0	0	0	0
Ascomycota	Sordariomycetes	Hypocreales	Nectriaceae	NA	NA	6.20106	0	0	0	0	0	0	0	0	0	0	0	0	0	0	0	0	0	0	0	0	0	0	0
Ascomycota	Sordariomycetes	Hypocreales	Nectriaceae	NA	NA	0	2.8677	0	0	0	0	0	0	0	0	0	0	0	0	0	0	0	0	0	0	0	0	0	0
Ascomycota	Sordariomycetes	Hypocreales	Nectriaceae	NA	NA	0	0.123121	0	0	0	0	0	0	0	0	0	0	0	0	0.43232	0	0	0	0	0	0	0	0	0
Ascomycota	Sordariomycetes	Hypocreales	Nectriaceae	NA	NA	0	0	1.31368	0	0	0	0	0	0	0	0	0	0	0	0	0	0	0	0	0	0	0	0	0
Ascomycota	Sordariomycetes	Hypocreales	Nectriaceae	NA	NA	0	1.03627	0	0	0	0	0	0	0	0	0	0	0	0	0	0	0	0	0	0	0	0	0	0
Ascomycota	Sordariomycetes	Hypocreales	Nectriaceae	NA	NA	1.88955	0	0	0	0	0	0	0	0	0	0	0	0	0	0	0	0	0	0	0	0	0	0	0
Ascomycota	Sordariomycetes	Hypocreales	Nectriaceae	NA	NA	1.57636	0	0	0	0	0	0	0	0	0	0	0	0	0	0	0	0	0	0	0	0	0	0	0
Ascomycota	Sordariomycetes	Hypocreales	Nectriaceae	NA	NA	1.56593	0	0	0	0	0	0	0	0	0	0	0	0	0	0	0	0	0	0	0	0	0	0	0
Ascomycota	Sordariomycetes	Hypocreales	Nectriaceae	NA	NA	0	0	0	0	0	0	0	0	0	0	0	0	0	0	0.133022	0	0	0	0	0	0	0	0	0
Ascomycota	Sordariomycetes	Hypocreales	Nectriaceae	NA	NA	0	0.641256	0	0	0	0	0	0	0	0	0	0	0	0	0	0	0	0	0	0	0	0	0	0
Ascomycota	Sordariomycetes	Hypocreales	Nectriaceae	NA	NA	0	0	0	0	0	0	0	0	0	0	0	0	0	0	0	0	0	0	0	0	0	0.907571	0	0
Ascomycota	Sordariomycetes	Hypocreales	Nectriaceae	NA	NA	0	0	0.606313	0	0	0	0	0	0	0	0	0	0	0	0	0	0	0	0	0	0	0	0	0
Ascomycota	Sordariomycetes	Hypocreales	Nectriaceae	NA	NA	0	0	0	0	0	0	0	0	0	0	0	0	0	0	0	0	0	0	0	0	0	0	0	0.211817
Ascomycota	Sordariomycetes	Hypocreales	Nectriaceae	NA	NA	0	0	0	0	0	0	0	0	0	0	0	0	0	0.0871026	0	0	0	0	0	0	0	0	0	0
Ascomycota	Sordariomycetes	Hypocreales	Nectriaceae	NA	NA	0	0	0.0594424	0	0	0	0	0	0	0	0	0	0	0	0	0	0	0	0	0	0	0	0	0
					NA	11.2329	4.66834	1.97943	0	0	0	0	0	0	0	0	0	0	0.0871026	0.565342	0	0	0	0	0	0	0.907571	0	0.211817
				NA		11.2329	4.66834	1.97943	0	0	0	0	0	0	0	0	0	0	0.0871026	0.565342	0	0	0	0	0	0	0.907571	0	0.211817
Ascomycota	Sordariomycetes	Hypocreales	Nectriaceae	Stephanonectria	Stephanonectria_keithii	0	0	0	0	0	0	0	0	0	0	0	0	0	0	0	0	0	0	0	0	0	0.684659	0	0
					Stephanonectria_keithii	0	0	0	0	0	0	0	0	0	0	0	0	0	0	0	0	0	0	0	0	0	0.684659	0	0
				Stephanonectria		0	0	0	0	0	0	0	0	0	0	0	0	0	0	0	0	0	0	0	0	0	0.684659	0	0
			Nectriaceae			14.4587	6.11502	7.82262	0	0	0	0	0	0	0	0	0	5.13836	5.86076	10.9068	0	0	0	0	0.218944	0.329322	7.26057	0.712039	0.696767
Ascomycota	Sordariomycetes	Hypocreales	Stachybotryaceae	NA	NA	0	0	0	0	0	0	0	0	0	0	0	0	0	0	0.00705418	0	0	0	0	0	0	0	0	0
					NA	0	0	0	0	0	0	0	0	0	0	0	0	0	0	0.00705418	0	0	0	0	0	0	0	0	0
				NA		0	0	0	0	0	0	0	0	0	0	0	0	0	0	0.00705418	0	0	0	0	0	0	0	0	0
			Stachybotryaceae			0	0	0	0	0	0	0	0	0	0	0	0	0	0	0.00705418	0	0	0	0	0	0	0	0	0
		Hypocreales				15.012	6.46899	7.86423	0	0	0	0	0	0	0	0	0	5.13836	5.97897	12.5988	1.48148	0	0	0	0.218944	1.07663	8.49455	1.15113	0.696767
Ascomycota	Sordariomycetes	Microascales	Microascaceae	Acaulium	Acaulium_acremonium	0	0	0	0	0	0	0	0	0	0	0	0	0	0	0	0	0	3.87334	0	0	0	0.955338	0	0
Ascomycota	Sordariomycetes	Microascales	Microascaceae	Acaulium	Acaulium_acremonium	0	0	0	0	0	0	0	0	0	0	0	0	0	0	0	0	0	0	0	2.06269	0	0	0	0.523969
Ascomycota	Sordariomycetes	Microascales	Microascaceae	Acaulium	Acaulium_acremonium	0	0	0	0	0	0	0	0	0	0	0	0	0	0	0	0	0	0	4.0806	0	0	0	0.445025	0
Ascomycota	Sordariomycetes	Microascales	Microascaceae	Acaulium	Acaulium_acremonium	0	0	0	0	0	0	0	0	0	0	0	0	0	0	0	0	0.322808	0	0	0	1.58328	0	0	0
					Acaulium_acremonium	0	0	0	0	0	0	0	0	0	0	0	0	0	0	0	0	0.322808	3.87334	4.0806	2.06269	1.58328	0.955338	0.445025	0.523969
				Acaulium		0	0	0	0	0	0	0	0	0	0	0	0	0	0	0	0	0.322808	3.87334	4.0806	2.06269	1.58328	0.955338	0.445025	0.523969
Ascomycota	Sordariomycetes	Microascales	Microascaceae	Microascus	Microascus_cirrosus	0	0	0	0	0	0	0	0	0	0	0	0	0	0	0	0	0	0.411543	0	0	0	0.891649	0	0
Ascomycota	Sordariomycetes	Microascales	Microascaceae	Microascus	Microascus_cirrosus	0	0	0	0	0	0	0	0	0	0	0	0	0	0	0.069534	0	0.191668	0	0	0	0.379987	0	0	0
Ascomycota	Sordariomycetes	Microascales	Microascaceae	Microascus	Microascus_cirrosus	0	0	0	0	0	0	0	0	0	0	0	0	0.0667319	0	0	0	0	0	0	0	0	0	0.249214	0
Ascomycota	Sordariomycetes	Microascales	Microascaceae	Microascus	Microascus_cirrosus	0	0	0	0	0	0	0	0	0	0	0	0	0	0	0	0	0	0	0	0	0	0	0	0.178372
					Microascus_cirrosus	0	0	0	0	0	0	0	0	0	0	0	0	0.0667319	0	0.069534	0	0.191668	0.411543	0	0	0.379987	0.891649	0.249214	0.178372
Ascomycota	Sordariomycetes	Microascales	Microascaceae	Microascus	Microascus_paisii	0	0	0	0	0	0	0	0	0	0	0	0	0	0	0	0	0	0	0	0	0	0	0	0.473802
Ascomycota	Sordariomycetes	Microascales	Microascaceae	Microascus	Microascus_paisii	0	0	0	0	0	0	0	0	0	0	0	0	0	0	0.0826346	0	0	0	0	0	0	0	0	0
Ascomycota	Sordariomycetes	Microascales	Microascaceae	Microascus	Microascus_paisii	0	0	0	0	0	0	0	0	0	0	0	0	0	0	0	0	0	0	0	0	0	0.644853	0	0
Ascomycota	Sordariomycetes	Microascales	Microascaceae	Microascus	Microascus_paisii	0	0	0	0	0	0	0	0	0	0	0	0	0	0	0	0	0	0	0	0.829684	0	0	0	0
Ascomycota	Sordariomycetes	Microascales	Microascaceae	Microascus	Microascus_paisii	0	0	0	0	0	0	0	0	0	0	0	0	0	0	0	0	0	0	0	0	0	0	0.106806	0
					Microascus_paisii	0	0	0	0	0	0	0	0	0	0	0	0	0	0	0.0826346	0	0	0	0	0.829684	0	0.644853	0.106806	0.473802
				Microascus		0	0	0	0	0	0	0	0	0	0	0	0	0.0667319	0	0.152169	0	0.191668	0.411543	0	0.829684	0.379987	1.5365	0.35602	0.652174
Ascomycota	Sordariomycetes	Microascales	Microascaceae	NA	NA	0	0.0666906	0	0	0	0	0	0	0	0	0	0	0	0	0	0	0	0	0	0	0	0	0	0
					NA	0	0.0666906	0	0	0	0	0	0	0	0	0	0	0	0	0	0	0	0	0	0	0	0	0	0
				NA		0	0.0666906	0	0	0	0	0	0	0	0	0	0	0	0	0	0	0	0	0	0	0	0	0	0
Ascomycota	Sordariomycetes	Microascales	Microascaceae	Pithoascus	NA	0	0	0	0	0	0	0	0	0	0	0	0	0	0	0	0	0	0	0	0.979488	0	0	0	0.501672
Ascomycota	Sordariomycetes	Microascales	Microascaceae	Pithoascus	NA	0	0	0	0	0	0	0	0	0	0	0	0	0	0	0.149145	0	0	0	0	0	0.253325	0	0	0
Ascomycota	Sordariomycetes	Microascales	Microascaceae	Pithoascus	NA	0	0	0	0	0	0	0	0	0	0	0	0	0.115669	0	0	0	0	0	0	0	0	0	0.130541	0
Ascomycota	Sordariomycetes	Microascales	Microascaceae	Pithoascus	NA	0	0	0	0	0	0	0	0	0	0	0	0	0	0	0	0	0	0	0	0	0	0	0	0.267559
Ascomycota	Sordariomycetes	Microascales	Microascaceae	Pithoascus	NA	0	0	0	0	0	0	0	0	0	0	0	0	0	0	0	0	0	0	1.00756	0	0	0	0	0
Ascomycota	Sordariomycetes	Microascales	Microascaceae	Pithoascus	NA	0	0	0	0	0	0	0	0	0	0	0	0	0	0	0.0221703	0	0	0	0	0	0	0	0	0
Ascomycota	Sordariomycetes	Microascales	Microascaceae	Pithoascus	NA	0	0	0	0	0	0	0	0	0	0	0	0	0	0	0	0	0	0.101675	0	0	0	0	0	0
					NA	0	0	0	0	0	0	0	0	0	0	0	0	0.115669	0	0.171316	0	0	0.101675	1.00756	0.979488	0.253325	0	0.130541	0.769231
Ascomycota	Sordariomycetes	Microascales	Microascaceae	Pithoascus	Pithoascus_nidicola	0	0	0	0	0	0	0	0	0	0	0	0	0	0	0.762859	0	0	0	0	0	0.126662	0	0	0
Ascomycota	Sordariomycetes	Microascales	Microascaceae	Pithoascus	Pithoascus_nidicola	0	0	0	0	0	0	0	0	0	0	0	0	0.645075	0	0	0	0	0	0	0	0	0	2.26073	0
Ascomycota	Sordariomycetes	Microascales	Microascaceae	Pithoascus	Pithoascus_nidicola	0	0	0	0	0	0	0	0	0	0	0	0	0	1.64873	0	0	0	0	0	0	0	0	0	0.245262
Ascomycota	Sordariomycetes	Microascales	Microascaceae	Pithoascus	Pithoascus_nidicola	0	0	0	0	0	0	0	0	0	0	0	0	0	0	0	0	0	0	0	0	0	0.875726	0	0
Ascomycota	Sordariomycetes	Microascales	Microascaceae	Pithoascus	Pithoascus_nidicola	0	0	0	0	0	0	0	0	0	0	0	0	0	0	0.109844	0	0	0	0	0	0	0	0	0
					Pithoascus_nidicola	0	0	0	0	0	0	0	0	0	0	0	0	0.645075	1.64873	0.872702	0	0	0	0	0	0.126662	0.875726	2.26073	0.245262
				Pithoascus		0	0	0	0	0	0	0	0	0	0	0	0	0.760744	1.64873	1.04402	0	0	0.101675	1.00756	0.979488	0.379987	0.875726	2.39127	1.01449
			Microascaceae			0	0.0666906	0	0	0	0	0	0	0	0	0	0	0.827476	1.64873	1.19619	0	0.514476	4.38656	5.08816	3.87186	2.34326	3.36757	3.19231	2.19064
		Microascales				0	0.0666906	0	0	0	0	0	0	0	0	0	0	0.827476	1.64873	1.19619	0	0.514476	4.38656	5.08816	3.87186	2.34326	3.36757	3.19231	2.19064
Ascomycota	Sordariomycetes	NA	NA	NA	NA	0	0	0	0	0	0	0	0	0	0	0	0	0	0	0.00705418	0	0	0	0	0	0	0	0	0
					NA	0	0	0	0	0	0	0	0	0	0	0	0	0	0	0.00705418	0	0	0	0	0	0	0	0	0
				NA		0	0	0	0	0	0	0	0	0	0	0	0	0	0	0.00705418	0	0	0	0	0	0	0	0	0
			NA			0	0	0	0	0	0	0	0	0	0	0	0	0	0	0.00705418	0	0	0	0	0	0	0	0	0
		NA				0	0	0	0	0	0	0	0	0	0	0	0	0	0	0.00705418	0	0	0	0	0	0	0	0	0
Ascomycota	Sordariomycetes	Ophiostomatales	Ophiostomataceae	Cornuvesica	Cornuvesica_acuminata	0	0.0359103	0.0891636	0	0	0	0	0	0	0	0	0	0	0	0	0	0	0	0	0	0	0	0	0
					Cornuvesica_acuminata	0	0.0359103	0.0891636	0	0	0	0	0	0	0	0	0	0	0	0	0	0	0	0	0	0	0	0	0
				Cornuvesica		0	0.0359103	0.0891636	0	0	0	0	0	0	0	0	0	0	0	0	0	0	0	0	0	0	0	0	0
			Ophiostomataceae			0	0.0359103	0.0891636	0	0	0	0	0	0	0	0	0	0	0	0	0	0	0	0	0	0	0	0	0
		Ophiostomatales				0	0.0359103	0.0891636	0	0	0	0	0	0	0	0	0	0	0	0	0	0	0	0	0	0	0	0	0
Ascomycota	Sordariomycetes	Sordariales	Chaetomiaceae	NA	NA	0	0	0	0	0	0	0	0	0	0	0	0	0.0622831	0	0	0	0	0	2.24181	0	0	0	0.812912	0
Ascomycota	Sordariomycetes	Sordariales	Chaetomiaceae	NA	NA	0	0	0	0	0	0	0	0	0	0	0	0	0	0	0.0755805	0	0	0	0	0	0	0	0	0
Ascomycota	Sordariomycetes	Sordariales	Chaetomiaceae	NA	NA	0	0	0	0	0	0.17328	0	0	0	0	0	0	0	0	0	0	0	0	0	0	0	0	0	0
Ascomycota	Sordariomycetes	Sordariales	Chaetomiaceae	NA	NA	0	0	0	0	0	0	0	0	0	0	0	0	0	0	0.0634876	0	0	0	0	0	0	0	0	0
Ascomycota	Sordariomycetes	Sordariales	Chaetomiaceae	NA	NA	0	0	0	0	0	0	0	0	0	0	0	0	0	0.0311081	0	0	0	0	0	0	0	0	0	0
					NA	0	0	0	0	0	0.17328	0	0	0	0	0	0	0.0622831	0.0311081	0.139068	0	0	0	2.24181	0	0	0	0.812912	0
				NA		0	0	0	0	0	0.17328	0	0	0	0	0	0	0.0622831	0.0311081	0.139068	0	0	0	2.24181	0	0	0	0.812912	0
			Chaetomiaceae			0	0	0	0	0	0.17328	0	0	0	0	0	0	0.0622831	0.0311081	0.139068	0	0	0	2.24181	0	0	0	0.812912	0
		Sordariales				0	0	0	0	0	0.17328	0	0	0	0	0	0	0.0622831	0.0311081	0.139068	0	0	0	2.24181	0	0	0	0.812912	0
Ascomycota	Sordariomycetes	Trichosphaeriales	Trichosphaeriaceae	Nigrospora	Nigrospora_oryzae	0	0.0410404	0	0	0	0	0	0	0	0	0	0	0	0	2.60198	0	0	0	0	0	0	0	0	0
Ascomycota	Sordariomycetes	Trichosphaeriales	Trichosphaeriaceae	Nigrospora	Nigrospora_oryzae	0	0	0	0	0	0	0	0	0	0	0	0	0	3.52766	0	0	0	0	0	0	0	0	0	0
Ascomycota	Sordariomycetes	Trichosphaeriales	Trichosphaeriaceae	Nigrospora	Nigrospora_oryzae	0	0	0	0	0	0	0	0	0	0	0	0	2.07314	0	0	0	0	0	0	0	0	0	0.290749	0
Ascomycota	Sordariomycetes	Trichosphaeriales	Trichosphaeriaceae	Nigrospora	Nigrospora_oryzae	0	0	0	0	0	0	0	0	0	0	0	0	0	0	0.105813	0	0	0	0	0	0	0	0	0
Ascomycota	Sordariomycetes	Trichosphaeriales	Trichosphaeriaceae	Nigrospora	Nigrospora_oryzae	0	0	0	0	0	0	0	0	0	0	0	0	0	0	0	0	0	0	0	0	0	0	0	0.206243
Ascomycota	Sordariomycetes	Trichosphaeriales	Trichosphaeriaceae	Nigrospora	Nigrospora_oryzae	0.271427	0	0	0	0	0	0	0	0	0	0	0	0	0	0	0	0	0	0	0	0	0	0	0
Ascomycota	Sordariomycetes	Trichosphaeriales	Trichosphaeriaceae	Nigrospora	Nigrospora_oryzae	0	0	0	0	0	0	0	0	0	0	0	0	0	0	0	0	0	0	0	0	0	0.199029	0	0
					Nigrospora_oryzae	0.271427	0.0410404	0	0	0	0	0	0	0	0	0	0	2.07314	3.52766	2.7078	0	0	0	0	0	0	0.199029	0.290749	0.206243
				Nigrospora		0.271427	0.0410404	0	0	0	0	0	0	0	0	0	0	2.07314	3.52766	2.7078	0	0	0	0	0	0	0.199029	0.290749	0.206243
			Trichosphaeriaceae			0.271427	0.0410404	0	0	0	0	0	0	0	0	0	0	2.07314	3.52766	2.7078	0	0	0	0	0	0	0.199029	0.290749	0.206243
		Trichosphaeriales				0.271427	0.0410404	0	0	0	0	0	0	0	0	0	0	2.07314	3.52766	2.7078	0	0	0	0	0	0	0.199029	0.290749	0.206243
Ascomycota	Sordariomycetes	Xylariales	Diatrypaceae	Cryptovalsa	Cryptovalsa_ampelina	0	0	0	0	0	0	0	0	0	0	0	0	0	0	0.00201548	0	0	0	0	0	0	0	0	0
					Cryptovalsa_ampelina	0	0	0	0	0	0	0	0	0	0	0	0	0	0	0.00201548	0	0	0	0	0	0	0	0	0
				Cryptovalsa		0	0	0	0	0	0	0	0	0	0	0	0	0	0	0.00201548	0	0	0	0	0	0	0	0	0
			Diatrypaceae			0	0	0	0	0	0	0	0	0	0	0	0	0	0	0.00201548	0	0	0	0	0	0	0	0	0
Ascomycota	Sordariomycetes	Xylariales	Microdochiaceae	Microdochium	Microdochium_majus	0	0.0615606	0	0	0	0	0	0	0	0	0	0	0	0	0	0	0	0	0	0	0	0	0	0
Ascomycota	Sordariomycetes	Xylariales	Microdochiaceae	Microdochium	Microdochium_majus	0	0	0.0594424	0	0	0	0	0	0	0	0	0	0	0	0	0	0	0	0	0	0	0	0	0
					Microdochium_majus	0	0.0615606	0.0594424	0	0	0	0	0	0	0	0	0	0	0	0	0	0	0	0	0	0	0	0	0
				Microdochium		0	0.0615606	0.0594424	0	0	0	0	0	0	0	0	0	0	0	0	0	0	0	0	0	0	0	0	0
			Microdochiaceae			0	0.0615606	0.0594424	0	0	0	0	0	0	0	0	0	0	0	0	0	0	0	0	0	0	0	0	0
Ascomycota	Sordariomycetes	Xylariales	Xylariaceae	Ascotricha	Ascotricha_chartarum	0	0	0	0	0	0	0	0	0	0	0	0	0.0578343	0	0	0	0	0	0	0	0	0	0	0
					Ascotricha_chartarum	0	0	0	0	0	0	0	0	0	0	0	0	0.0578343	0	0	0	0	0	0	0	0	0	0	0
				Ascotricha		0	0	0	0	0	0	0	0	0	0	0	0	0.0578343	0	0	0	0	0	0	0	0	0	0	0
Ascomycota	Sordariomycetes	Xylariales	Xylariaceae	Zygosporium	unidentified	0	0	0	0	0	0	0	0	0	0	0	0	0	0	0.0131006	0	0	0	0	0	0	0	0	0
					unidentified	0	0	0	0	0	0	0	0	0	0	0	0	0	0	0.0131006	0	0	0	0	0	0	0	0	0
				Zygosporium		0	0	0	0	0	0	0	0	0	0	0	0	0	0	0.0131006	0	0	0	0	0	0	0	0	0
			Xylariaceae			0	0	0	0	0	0	0	0	0	0	0	0	0.0578343	0	0.0131006	0	0	0	0	0	0	0	0	0
		Xylariales				0	0.0615606	0.0594424	0	0	0	0	0	0	0	0	0	0.0578343	0	0.0151161	0	0	0	0	0	0	0	0	0
	Sordariomycetes					15.2834	6.73575	8.01284	0	0	0.17328	0	0	0	0	0	0	8.72409	11.1865	17.1709	1.48148	0.514476	4.77389	8.31234	4.0908	3.41989	12.3	5.4471	3.09365
Ascomycota						77.8056	72.9287	92.2725	41.9355	25.0379	21.1075	28.6608	8.38255	79.0633	57.0449	61.5485	56.0456	35.1633	31.0521	59.1241	79.0741	74.3569	38.6608	43.6524	33.2911	22.9766	48.8257	22.4411	24.9443
Basidiomycota	Agaricomycetes	Agaricales	Strophariaceae	Hypholoma	Hypholoma_fasciculare	0	0	0	0	0	0	0	0	0.448257	0	0	0	0	0	0	0	0	0	0	0	0	0	0	0
					Hypholoma_fasciculare	0	0	0	0	0	0	0	0	0.448257	0	0	0	0	0	0	0	0	0	0	0	0	0	0	0
Basidiomycota	Agaricomycetes	Agaricales	Strophariaceae	Hypholoma	Hypholoma_capnoides	0	0	0	0	0	0.0401808	0	0	0	0	0	0	0	0	0	0	0	0	0	0	0	0	0	0
					Hypholoma_capnoides	0	0	0	0	0	0.0401808	0	0	0	0	0	0	0	0	0	0	0	0	0	0	0	0	0	0
				Hypholoma		0	0	0	0	0	0.0401808	0	0	0.448257	0	0	0	0	0	0	0	0	0	0	0	0	0	0	0
			Strophariaceae			0	0	0	0	0	0.0401808	0	0	0.448257	0	0	0	0	0	0	0	0	0	0	0	0	0	0	0
		Agaricales				0	0	0	0	0	0.0401808	0	0	0.448257	0	0	0	0	0	0	0	0	0	0	0	0	0	0	0
Basidiomycota	Agaricomycetes	Cantharellales	Cantharellales_fam_Incertae_sedis	Sistotrema	Sistotrema_brinkmannii	0	0	0	44.6237	0	0	0	0	0	0	0	0	0	0	0	0	0	0	0	0	0	0	0	0
					Sistotrema_brinkmannii	0	0	0	44.6237	0	0	0	0	0	0	0	0	0	0	0	0	0	0	0	0	0	0	0	0
				Sistotrema		0	0	0	44.6237	0	0	0	0	0	0	0	0	0	0	0	0	0	0	0	0	0	0	0	0
			Cantharellales_fam_Incertae_sedis			0	0	0	44.6237	0	0	0	0	0	0	0	0	0	0	0	0	0	0	0	0	0	0	0	0
Basidiomycota	Agaricomycetes	Cantharellales	Ceratobasidiaceae	Thanatephorus	Thanatephorus_cucumeris	0	0	0	0	0	0	0	0	0	0	0	0	0	0	0.00302322	0	0	0	0	0	0	0	0	0
					Thanatephorus_cucumeris	0	0	0	0	0	0	0	0	0	0	0	0	0	0	0.00302322	0	0	0	0	0	0	0	0	0
				Thanatephorus		0	0	0	0	0	0	0	0	0	0	0	0	0	0	0.00302322	0	0	0	0	0	0	0	0	0
			Ceratobasidiaceae			0	0	0	0	0	0	0	0	0	0	0	0	0	0	0.00302322	0	0	0	0	0	0	0	0	0
		Cantharellales				0	0	0	44.6237	0	0	0	0	0	0	0	0	0	0	0.00302322	0	0	0	0	0	0	0	0	0
Basidiomycota	Agaricomycetes	Hymenochaetales	Hymenochaetales_fam_Incertae_sedis	Resinicium	Resinicium_bicolor	0	0	0	0	0	0	0	0	0	0	0	0	0	0	0	0	0	0	0	0.403319	0	0	0	0
					Resinicium_bicolor	0	0	0	0	0	0	0	0	0	0	0	0	0	0	0	0	0	0	0	0.403319	0	0	0	0
				Resinicium		0	0	0	0	0	0	0	0	0	0	0	0	0	0	0	0	0	0	0	0.403319	0	0	0	0
			Hymenochaetales_fam_Incertae_sedis			0	0	0	0	0	0	0	0	0	0	0	0	0	0	0	0	0	0	0	0.403319	0	0	0	0
Basidiomycota	Agaricomycetes	Hymenochaetales	Schizoporaceae	Hyphodontia	Hyphodontia_subalutacea	0	0.0102601	0	0	0	0	0	0	0	0	0	0	0	0	0	0	0	0	0	0	0	0	0	0
					Hyphodontia_subalutacea	0	0.0102601	0	0	0	0	0	0	0	0	0	0	0	0	0	0	0	0	0	0	0	0	0	0
				Hyphodontia		0	0.0102601	0	0	0	0	0	0	0	0	0	0	0	0	0	0	0	0	0	0	0	0	0	0
			Schizoporaceae			0	0.0102601	0	0	0	0	0	0	0	0	0	0	0	0	0	0	0	0	0	0	0	0	0	0
		Hymenochaetales				0	0.0102601	0	0	0	0	0	0	0	0	0	0	0	0	0	0	0	0	0	0.403319	0	0	0	0
Basidiomycota	Agaricomycetes	Polyporales	Fomitopsidaceae	Fomitopsis	Fomitopsis_pinicola	0	0	0	0	0	0	0	0	0	0	0	0	0	0	0	0	1.3215	0	0	0	0	0	0	0
Basidiomycota	Agaricomycetes	Polyporales	Fomitopsidaceae	Fomitopsis	Fomitopsis_pinicola	0	0	0	0	0	0	0	0	0	0	0	0	0	0	0	0	0	0.188825	0	0	0	0	0	0
					Fomitopsis_pinicola	0	0	0	0	0	0	0	0	0	0	0	0	0	0	0	0	1.3215	0.188825	0	0	0	0	0	0
				Fomitopsis		0	0	0	0	0	0	0	0	0	0	0	0	0	0	0	0	1.3215	0.188825	0	0	0	0	0	0
			Fomitopsidaceae			0	0	0	0	0	0	0	0	0	0	0	0	0	0	0	0	1.3215	0.188825	0	0	0	0	0	0
Basidiomycota	Agaricomycetes	Polyporales	Ganodermataceae	NA	NA	0	0	0	10.5735	0	0	0	0	0	0	0	0	0	0	0	0	0	0	0	0	0	0	0	0
					NA	0	0	0	10.5735	0	0	0	0	0	0	0	0	0	0	0	0	0	0	0	0	0	0	0	0
				NA		0	0	0	10.5735	0	0	0	0	0	0	0	0	0	0	0	0	0	0	0	0	0	0	0	0
			Ganodermataceae			0	0	0	10.5735	0	0	0	0	0	0	0	0	0	0	0	0	0	0	0	0	0	0	0	0
Basidiomycota	Agaricomycetes	Polyporales	Meruliaceae	Merulius	Merulius_tremellosus	0	0	0	0	0	0	0	0.0251639	0	0	0	0	0	0	0	0	0	0	0	0	0	0	0	0
					Merulius_tremellosus	0	0	0	0	0	0	0	0.0251639	0	0	0	0	0	0	0	0	0	0	0	0	0	0	0	0
				Merulius		0	0	0	0	0	0	0	0.0251639	0	0	0	0	0	0	0	0	0	0	0	0	0	0	0	0
			Meruliaceae			0	0	0	0	0	0	0	0.0251639	0	0	0	0	0	0	0	0	0	0	0	0	0	0	0	0
Basidiomycota	Agaricomycetes	Polyporales	Phanerochaetaceae	Bjerkandera	Bjerkandera_adusta	0	0	0	0	0	0	0	0	0	0	0	0	0	0	0	0	0	0	2.36776	0	0	0	0	0
					Bjerkandera_adusta	0	0	0	0	0	0	0	0	0	0	0	0	0	0	0	0	0	0	2.36776	0	0	0	0	0
				Bjerkandera		0	0	0	0	0	0	0	0	0	0	0	0	0	0	0	0	0	0	2.36776	0	0	0	0	0
			Phanerochaetaceae			0	0	0	0	0	0	0	0	0	0	0	0	0	0	0	0	0	0	2.36776	0	0	0	0	0
Basidiomycota	Agaricomycetes	Polyporales	Polyporaceae	Trametes	NA	0	0	0	0	0	0	0	0	0	0	0	0	0	0	0	0	2.27983	0	0	0	0	0	0	0
					NA	0	0	0	0	0	0	0	0	0	0	0	0	0	0	0	0	2.27983	0	0	0	0	0	0	0
				Trametes		0	0	0	0	0	0	0	0	0	0	0	0	0	0	0	0	2.27983	0	0	0	0	0	0	0
			Polyporaceae			0	0	0	0	0	0	0	0	0	0	0	0	0	0	0	0	2.27983	0	0	0	0	0	0	0
		Polyporales				0	0	0	10.5735	0	0	0	0.0251639	0	0	0	0	0	0	0	0	3.60133	0.188825	2.36776	0	0	0	0	0
Basidiomycota	Agaricomycetes	Russulales	NA	NA	NA	0	0	0	0	0	0	0	0.179108	0	0	0	0	0	0	0	0	0	0	0	0	0	0	0	0
					NA	0	0	0	0	0	0	0	0.179108	0	0	0	0	0	0	0	0	0	0	0	0	0	0	0	0
				NA		0	0	0	0	0	0	0	0.179108	0	0	0	0	0	0	0	0	0	0	0	0	0	0	0	0
			NA			0	0	0	0	0	0	0	0.179108	0	0	0	0	0	0	0	0	0	0	0	0	0	0	0	0
		Russulales				0	0	0	0	0	0	0	0.179108	0	0	0	0	0	0	0	0	0	0	0	0	0	0	0	0
	Agaricomycetes					0	0.0102601	0	55.1971	0	0.0401808	0	0.204272	0.448257	0	0	0	0	0	0.00302322	0	3.60133	0.188825	2.36776	0.403319	0	0	0	0
Basidiomycota	Cystobasidiomycetes	Cystobasidiomycetes_ord_Incertae_sedis	Symmetrosporaceae	Symmetrospora	Symmetrospora_coprosmae	0	0	0	0	0	0	0	0	0	0	0	0	0.160157	0	0	0	0	0	0	0	0	0	0.480627	0
Basidiomycota	Cystobasidiomycetes	Cystobasidiomycetes_ord_Incertae_sedis	Symmetrosporaceae	Symmetrospora	Symmetrospora_coprosmae	0	0	0	0	0	0	0	0	0	0	0	0	0	0	0.050387	0	0	0	0	0	0	0	0	0
Basidiomycota	Cystobasidiomycetes	Cystobasidiomycetes_ord_Incertae_sedis	Symmetrosporaceae	Symmetrospora	Symmetrospora_coprosmae	0	0	0	0	0	0	0	0	0	0	0	0	0	0	0	0	0	0	0	0	0	0	0	0.0891862
					Symmetrospora_coprosmae	0	0	0	0	0	0	0	0	0	0	0	0	0.160157	0	0.050387	0	0	0	0	0	0	0	0.480627	0.0891862
				Symmetrospora		0	0	0	0	0	0	0	0	0	0	0	0	0.160157	0	0.050387	0	0	0	0	0	0	0	0.480627	0.0891862
			Symmetrosporaceae			0	0	0	0	0	0	0	0	0	0	0	0	0.160157	0	0.050387	0	0	0	0	0	0	0	0.480627	0.0891862
		Cystobasidiomycetes_ord_Incertae_sedis				0	0	0	0	0	0	0	0	0	0	0	0	0.160157	0	0.050387	0	0	0	0	0	0	0	0.480627	0.0891862
	Cystobasidiomycetes					0	0	0	0	0	0	0	0	0	0	0	0	0.160157	0	0.050387	0	0	0	0	0	0	0	0.480627	0.0891862
Basidiomycota	Exobasidiomycetes	Entylomatales	unidentified	unidentified	unidentified	0	0.0153901	0	0	0	0	0	0	0	0	0	0	0	0	0	0	0	0	0	0	0	0	0	0
					unidentified	0	0.0153901	0	0	0	0	0	0	0	0	0	0	0	0	0	0	0	0	0	0	0	0	0	0
				unidentified		0	0.0153901	0	0	0	0	0	0	0	0	0	0	0	0	0	0	0	0	0	0	0	0	0	0
			unidentified			0	0.0153901	0	0	0	0	0	0	0	0	0	0	0	0	0	0	0	0	0	0	0	0	0	0
Basidiomycota	Exobasidiomycetes	Entylomatales	Entylomatales_fam_Incertae_sedis	Tilletiopsis	Tilletiopsis_washingtonensis	0	0	0	0	0	0	0	0	0	0	0	0	0	0	0.00302322	0	0	0	0	0	0	0	0	0
					Tilletiopsis_washingtonensis	0	0	0	0	0	0	0	0	0	0	0	0	0	0	0.00302322	0	0	0	0	0	0	0	0	0
				Tilletiopsis		0	0	0	0	0	0	0	0	0	0	0	0	0	0	0.00302322	0	0	0	0	0	0	0	0	0
			Entylomatales_fam_Incertae_sedis			0	0	0	0	0	0	0	0	0	0	0	0	0	0	0.00302322	0	0	0	0	0	0	0	0	0
Basidiomycota	Exobasidiomycetes	Entylomatales	unidentified	unidentified	unidentified	0.020879	0	0	0	0	0	0	0	0	0	0	0	0	0	0	0	0	0	0	0	0	0	0	0
					unidentified	0.020879	0	0	0	0	0	0	0	0	0	0	0	0	0	0	0	0	0	0	0	0	0	0	0
				unidentified		0.020879	0	0	0	0	0	0	0	0	0	0	0	0	0	0	0	0	0	0	0	0	0	0	0
			unidentified			0.020879	0	0	0	0	0	0	0	0	0	0	0	0	0	0	0	0	0	0	0	0	0	0	0
		Entylomatales				0.020879	0.0153901	0	0	0	0	0	0	0	0	0	0	0	0	0.00302322	0	0	0	0	0	0	0	0	0
	Exobasidiomycetes					0.020879	0.0153901	0	0	0	0	0	0	0	0	0	0	0	0	0.00302322	0	0	0	0	0	0	0	0	0
Basidiomycota	Microbotryomycetes	Sporidiobolales	Sporidiobolaceae	Rhodosporidiobolus	Rhodosporidiobolus_odoratus	0.020879	0	0	0	0	0	0	0	0	0	0	0	0	0	0	0	0	0	0	0	0	0	0	0
					Rhodosporidiobolus_odoratus	0.020879	0	0	0	0	0	0	0	0	0	0	0	0	0	0	0	0	0	0	0	0	0	0	0
				Rhodosporidiobolus		0.020879	0	0	0	0	0	0	0	0	0	0	0	0	0	0	0	0	0	0	0	0	0	0	0
Basidiomycota	Microbotryomycetes	Sporidiobolales	Sporidiobolaceae	Rhodotorula	NA	0	0	0	0	0	0	0	0	0	0	0	0	0.0355904	0	0	0	0	0	0	0	0	0	0	0
					NA	0	0	0	0	0	0	0	0	0	0	0	0	0.0355904	0	0	0	0	0	0	0	0	0	0	0
Basidiomycota	Microbotryomycetes	Sporidiobolales	Sporidiobolaceae	Rhodotorula	Rhodotorula_araucariae	0	0	0	0	0	0	0	0	0	0	0	0	0	0	0.0634876	0	0	0	0	0	0	0	0	0
					Rhodotorula_araucariae	0	0	0	0	0	0	0	0	0	0	0	0	0	0	0.0634876	0	0	0	0	0	0	0	0	0
Basidiomycota	Microbotryomycetes	Sporidiobolales	Sporidiobolaceae	Rhodotorula	Rhodotorula_graminis	0	0	0	0	0	0	0	0	0	0	0	0	0	0	0	0	0	0.0919919	0	0	0	0	0	0
Basidiomycota	Microbotryomycetes	Sporidiobolales	Sporidiobolaceae	Rhodotorula	Rhodotorula_graminis	0	0.0153901	0	0	0	0	0	0	0	0	0	0	0	0	0	0	0	0	0	0	0	0	0	0
					Rhodotorula_graminis	0	0.0153901	0	0	0	0	0	0	0	0	0	0	0	0	0	0	0	0.0919919	0	0	0	0	0	0
Basidiomycota	Microbotryomycetes	Sporidiobolales	Sporidiobolaceae	Rhodotorula	Rhodotorula_mucilaginosa	0	0	0	0	0	0	0	0	0	0	0	0	0	0	0	0	0	0	1.8136	0	0	0	0	0
Basidiomycota	Microbotryomycetes	Sporidiobolales	Sporidiobolaceae	Rhodotorula	Rhodotorula_mucilaginosa	0	0	0	0	0	0	0	0	0	0	0	0	0	0	0.0110851	0	0	0	0	0	0	0	0	0
					Rhodotorula_mucilaginosa	0	0	0	0	0	0	0	0	0	0	0	0	0	0	0.0110851	0	0	0	1.8136	0	0	0	0	0
				Rhodotorula		0	0.0153901	0	0	0	0	0	0	0	0	0	0	0.0355904	0	0.0745727	0	0	0.0919919	1.8136	0	0	0	0	0
Basidiomycota	Microbotryomycetes	Sporidiobolales	Sporidiobolaceae	Sporobolomyces	Sporobolomyces_roseus	0	8.36711	0	0	0	0	0	0	0	0	0	0	0	0	0	0	0	0	0	0	0	0	0	0
Basidiomycota	Microbotryomycetes	Sporidiobolales	Sporidiobolaceae	Sporobolomyces	Sporobolomyces_roseus	0	0	2.93646	0	0	0	0	0	0	0	0	0	0	0	0	0	0	0	0	0	0	0.143301	0	0
Basidiomycota	Microbotryomycetes	Sporidiobolales	Sporidiobolaceae	Sporobolomyces	Sporobolomyces_roseus	4.83349	0	0	0	0	0	0	0	0	0	0	0	0	0	0	0	0	0	0	0	0	0	0	0
					Sporobolomyces_roseus	4.83349	8.36711	2.93646	0	0	0	0	0	0	0	0	0	0	0	0	0	0	0	0	0	0	0.143301	0	0
Basidiomycota	Microbotryomycetes	Sporidiobolales	Sporidiobolaceae	Sporobolomyces	NA	0	0.0513005	0	0	0	0	0	0	0	0	0	0	0	0	0	0	0	0	0	0	0	0	0	0
					NA	0	0.0513005	0	0	0	0	0	0	0	0	0	0	0	0	0	0	0	0	0	0	0	0	0	0
				Sporobolomyces		4.83349	8.41841	2.93646	0	0	0	0	0	0	0	0	0	0	0	0	0	0	0	0	0	0	0.143301	0	0
			Sporidiobolaceae			4.85437	8.4338	2.93646	0	0	0	0	0	0	0	0	0	0.0355904	0	0.0745727	0	0	0.0919919	1.8136	0	0	0.143301	0	0
		Sporidiobolales				4.85437	8.4338	2.93646	0	0	0	0	0	0	0	0	0	0.0355904	0	0.0745727	0	0	0.0919919	1.8136	0	0	0.143301	0	0
	Microbotryomycetes					4.85437	8.4338	2.93646	0	0	0	0	0	0	0	0	0	0.0355904	0	0.0745727	0	0	0.0919919	1.8136	0	0	0.143301	0	0
Basidiomycota	Pucciniomycetes	Pucciniales	Pucciniaceae	Puccinia	Puccinia_recondita	0	0.0410404	0	0	0	0	0	0	0	0	0	0	0	0	0	0	0	0	0	0	0	0	0	0
					Puccinia_recondita	0	0.0410404	0	0	0	0	0	0	0	0	0	0	0	0	0	0	0	0	0	0	0	0	0	0
				Puccinia		0	0.0410404	0	0	0	0	0	0	0	0	0	0	0	0	0	0	0	0	0	0	0	0	0	0
			Pucciniaceae			0	0.0410404	0	0	0	0	0	0	0	0	0	0	0	0	0	0	0	0	0	0	0	0	0	0
		Pucciniales				0	0.0410404	0	0	0	0	0	0	0	0	0	0	0	0	0	0	0	0	0	0	0	0	0	0
	Pucciniomycetes					0	0.0410404	0	0	0	0	0	0	0	0	0	0	0	0	0	0	0	0	0	0	0	0	0	0
Basidiomycota	Tremellomycetes	Cystofilobasidiales	Cystofilobasidiaceae	Cystofilobasidium	Cystofilobasidium_macerans	0	0.338583	0	0	0	0	0	0	0	0	0	0	0	0	0	0	0	0	0	0	0	0	0	0
Basidiomycota	Tremellomycetes	Cystofilobasidiales	Cystofilobasidiaceae	Cystofilobasidium	Cystofilobasidium_macerans	0	0.112861	0	0	0	0	0	0	0	0	0	0	0	0	0	0	0	0	0	0	0	0	0	0
Basidiomycota	Tremellomycetes	Cystofilobasidiales	Cystofilobasidiaceae	Cystofilobasidium	Cystofilobasidium_macerans	0.21923	0	0	0	0	0	0	0	0	0	0	0	0	0	0	0	0	0	0	0	0	0	0	0
Basidiomycota	Tremellomycetes	Cystofilobasidiales	Cystofilobasidiaceae	Cystofilobasidium	Cystofilobasidium_macerans	0	0	0.0713309	0	0	0	0	0	0	0	0	0	0	0	0	0	0	0	0	0	0	0	0	0
					Cystofilobasidium_macerans	0.21923	0.451444	0.0713309	0	0	0	0	0	0	0	0	0	0	0	0	0	0	0	0	0	0	0	0	0
				Cystofilobasidium		0.21923	0.451444	0.0713309	0	0	0	0	0	0	0	0	0	0	0	0	0	0	0	0	0	0	0	0	0
			Cystofilobasidiaceae			0.21923	0.451444	0.0713309	0	0	0	0	0	0	0	0	0	0	0	0	0	0	0	0	0	0	0	0	0
Basidiomycota	Tremellomycetes	Cystofilobasidiales	Mrakiaceae	Itersonilia	Itersonilia_pannonica	0	0.164161	0	0	0	0	0	0	0	0	0	0	0	0	0	0	0	0	0	0	0	0	0	0
					Itersonilia_pannonica	0	0.164161	0	0	0	0	0	0	0	0	0	0	0	0	0	0	0	0	0	0	0	0	0	0
				Itersonilia		0	0.164161	0	0	0	0	0	0	0	0	0	0	0	0	0	0	0	0	0	0	0	0	0	0
Basidiomycota	Tremellomycetes	Cystofilobasidiales	Mrakiaceae	Mrakia	Mrakia_frigida	0	0.0256502	0	0	0	0	0	0	0	0	0	0	0	0	0	0	0	0	0	0	0	0	0	0
					Mrakia_frigida	0	0.0256502	0	0	0	0	0	0	0	0	0	0	0	0	0	0	0	0	0	0	0	0	0	0
				Mrakia		0	0.0256502	0	0	0	0	0	0	0	0	0	0	0	0	0	0	0	0	0	0	0	0	0	0
Basidiomycota	Tremellomycetes	Cystofilobasidiales	Mrakiaceae	Tausonia	Tausonia_pullulans	0	0	0	0	0	0	0	0	0	0	0	0	0	0	0	0	0	0	0	0	0.531982	0	0	0
Basidiomycota	Tremellomycetes	Cystofilobasidiales	Mrakiaceae	Tausonia	Tausonia_pullulans	0	0	0.0475539	0	0	0	0	0	0	0	0	0	0	0	0	0	0	0	0	0	0	0	0	0
Basidiomycota	Tremellomycetes	Cystofilobasidiales	Mrakiaceae	Tausonia	Tausonia_pullulans	0	0	0	0	0	0	0	0	0	0	0	0	0	0	0.00403096	0	0	0	0	0	0	0	0	0
					Tausonia_pullulans	0	0	0.0475539	0	0	0	0	0	0	0	0	0	0	0	0.00403096	0	0	0	0	0	0.531982	0	0	0
				Tausonia		0	0	0.0475539	0	0	0	0	0	0	0	0	0	0	0	0.00403096	0	0	0	0	0	0.531982	0	0	0
			Mrakiaceae			0	0.189812	0.0475539	0	0	0	0	0	0	0	0	0	0	0	0.00403096	0	0	0	0	0	0.531982	0	0	0
Basidiomycota	Tremellomycetes	Cystofilobasidiales	NA	NA	NA	0	0.0153901	0	0	0	0	0	0	0	0	0	0	0	0	0	0	0	0	0	0	0	0	0	0
					NA	0	0.0153901	0	0	0	0	0	0	0	0	0	0	0	0	0	0	0	0	0	0	0	0	0	0
				NA		0	0.0153901	0	0	0	0	0	0	0	0	0	0	0	0	0	0	0	0	0	0	0	0	0	0
			NA			0	0.0153901	0	0	0	0	0	0	0	0	0	0	0	0	0	0	0	0	0	0	0	0	0	0
		Cystofilobasidiales				0.21923	0.656646	0.118885	0	0	0	0	0	0	0	0	0	0	0	0.00403096	0	0	0	0	0	0.531982	0	0	0
Basidiomycota	Tremellomycetes	Filobasidiales	Filobasidiaceae	Filobasidium	Filobasidium_oeirense	0	0.0769507	0	0	0	0	0	0	0	0	0	0	0	0	0	0	0	0	0	0	0	0	0	0
					Filobasidium_oeirense	0	0.0769507	0	0	0	0	0	0	0	0	0	0	0	0	0	0	0	0	0	0	0	0	0	0
Basidiomycota	Tremellomycetes	Filobasidiales	Filobasidiaceae	Filobasidium	Filobasidium_wieringae	0	0.215462	0	0	0	0	0	0	0	0	0	0	0	0	0	0	0	0	0	0	0	0	0	0
Basidiomycota	Tremellomycetes	Filobasidiales	Filobasidiaceae	Filobasidium	Filobasidium_wieringae	0.114835	0	0	0	0	0	0	0	0	0	0	0	0	0	0	0	0	0	0	0	0	0	0	0
Basidiomycota	Tremellomycetes	Filobasidiales	Filobasidiaceae	Filobasidium	Filobasidium_wieringae	0	0	0.0475539	0	0	0	0	0	0	0	0	0	0	0	0	0	0	0	0	0	0	0	0	0
					Filobasidium_wieringae	0.114835	0.215462	0.0475539	0	0	0	0	0	0	0	0	0	0	0	0	0	0	0	0	0	0	0	0	0
Basidiomycota	Tremellomycetes	Filobasidiales	Filobasidiaceae	Filobasidium	NA	0	0.877238	0	0	0	0	0	0	0	0	0	0	0	0	0	0	0	0	0	0	0	0	0	0
Basidiomycota	Tremellomycetes	Filobasidiales	Filobasidiaceae	Filobasidium	NA	0	0	0.362599	0	0	0	0	0	0	0	0	0	0	0	0	0	0	0	0	0	0	0	0	0
Basidiomycota	Tremellomycetes	Filobasidiales	Filobasidiaceae	Filobasidium	NA	0	0	0	0	0	0	0	0	0	0	0	0	0	0	0.0554257	0	0	0	0	0	0	0	0	0
Basidiomycota	Tremellomycetes	Filobasidiales	Filobasidiaceae	Filobasidium	NA	0	0	0	0	0	0	0	0	0	0	0	0	0	0	0	0	0	0	0	0	0	0.41398	0	0
Basidiomycota	Tremellomycetes	Filobasidiales	Filobasidiaceae	Filobasidium	NA	0.511536	0	0	0	0	0	0	0	0	0	0	0	0	0	0	0	0	0	0	0	0	0	0	0
Basidiomycota	Tremellomycetes	Filobasidiales	Filobasidiaceae	Filobasidium	NA	0	0.225722	0	0	0	0	0	0	0	0	0	0	0	0	0	0	0	0	0	0	0	0	0	0
Basidiomycota	Tremellomycetes	Filobasidiales	Filobasidiaceae	Filobasidium	NA	0	0	0.15455	0	0	0	0	0	0	0	0	0	0	0	0	0	0	0	0	0	0	0	0	0
Basidiomycota	Tremellomycetes	Filobasidiales	Filobasidiaceae	Filobasidium	NA	0.21923	0	0	0	0	0	0	0	0	0	0	0	0	0	0	0	0	0	0	0	0	0	0	0
					NA	0.730765	1.10296	0.517149	0	0	0	0	0	0	0	0	0	0	0	0.0554257	0	0	0	0	0	0	0.41398	0	0
				Filobasidium		0.8456	1.39537	0.564703	0	0	0	0	0	0	0	0	0	0	0	0.0554257	0	0	0	0	0	0	0.41398	0	0
Basidiomycota	Tremellomycetes	Filobasidiales	Filobasidiaceae	Naganishia	NA	0	0	0	0	0	0	0	0	0	0	0	0	0	0	0	0	0	0.532584	0	0	0	0	0	0
					NA	0	0	0	0	0	0	0	0	0	0	0	0	0	0	0	0	0	0.532584	0	0	0	0	0	0
Basidiomycota	Tremellomycetes	Filobasidiales	Filobasidiaceae	Naganishia	Naganishia_albida	0	0	0	0	0	0	0	0	0	0	0	0	0	0	0.0151161	0	0	0	0	0	0	0	0	0
Basidiomycota	Tremellomycetes	Filobasidiales	Filobasidiaceae	Naganishia	Naganishia_albida	0	0	0	0	0	0	0	0	0	0	0	0	0	0	0	0	0	0	0	0	0	0	0	0.0334448
					Naganishia_albida	0	0	0	0	0	0	0	0	0	0	0	0	0	0	0.0151161	0	0	0	0	0	0	0	0	0.0334448
				Naganishia		0	0	0	0	0	0	0	0	0	0	0	0	0	0	0.0151161	0	0	0.532584	0	0	0	0	0	0.0334448
			Filobasidiaceae			0.8456	1.39537	0.564703	0	0	0	0	0	0	0	0	0	0	0	0.0705418	0	0	0.532584	0	0	0	0.41398	0	0.0334448
		Filobasidiales				0.8456	1.39537	0.564703	0	0	0	0	0	0	0	0	0	0	0	0.0705418	0	0	0.532584	0	0	0	0.41398	0	0.0334448
Basidiomycota	Tremellomycetes	Holtermanniales	Holtermanniales_fam_Incertae_sedis	Holtermanniella	Holtermanniella_takashimae	0	0.307803	0	0	0	0	0	0	0	0	0	0	0	0	0	0	0	0	0	0	0	0	0	0
Basidiomycota	Tremellomycetes	Holtermanniales	Holtermanniales_fam_Incertae_sedis	Holtermanniella	Holtermanniella_takashimae	0	0	0.106996	0	0	0	0	0	0	0	0	0	0	0	0	0	0	0	0	0	0	0	0	0
Basidiomycota	Tremellomycetes	Holtermanniales	Holtermanniales_fam_Incertae_sedis	Holtermanniella	Holtermanniella_takashimae	0	0.0820807	0	0	0	0	0	0	0	0	0	0	0	0	0	0	0	0	0	0	0	0	0	0
Basidiomycota	Tremellomycetes	Holtermanniales	Holtermanniales_fam_Incertae_sedis	Holtermanniella	Holtermanniella_takashimae	0.135714	0	0	0	0	0	0	0	0	0	0	0	0	0	0	0	0	0	0	0	0	0	0	0
					Holtermanniella_takashimae	0.135714	0.389884	0.106996	0	0	0	0	0	0	0	0	0	0	0	0	0	0	0	0	0	0	0	0	0
				Holtermanniella		0.135714	0.389884	0.106996	0	0	0	0	0	0	0	0	0	0	0	0	0	0	0	0	0	0	0	0	0
			Holtermanniales_fam_Incertae_sedis			0.135714	0.389884	0.106996	0	0	0	0	0	0	0	0	0	0	0	0	0	0	0	0	0	0	0	0	0
		Holtermanniales				0.135714	0.389884	0.106996	0	0	0	0	0	0	0	0	0	0	0	0	0	0	0	0	0	0	0	0	0
Basidiomycota	Tremellomycetes	Tremellales	Bulleraceae	Bullera	Bullera_crocea	0	0.0718207	0	0	0	0	0	0	0	0	0	0	0	0	0	0	0	0	0	0	0	0	0	0
					Bullera_crocea	0	0.0718207	0	0	0	0	0	0	0	0	0	0	0	0	0	0	0	0	0	0	0	0	0	0
				Bullera		0	0.0718207	0	0	0	0	0	0	0	0	0	0	0	0	0	0	0	0	0	0	0	0	0	0
			Bulleraceae			0	0.0718207	0	0	0	0	0	0	0	0	0	0	0	0	0	0	0	0	0	0	0	0	0	0
Basidiomycota	Tremellomycetes	Tremellales	Bulleribasidiaceae	Dioszegia	Dioszegia_hungarica	0	0.471964	0.184272	0	0	0	0	0	0	0	0	0	0	0	0	0	0	0	0	0	0	0	0	0
Basidiomycota	Tremellomycetes	Tremellales	Bulleribasidiaceae	Dioszegia	Dioszegia_hungarica	0.281867	0	0	0	0	0	0	0	0	0	0	0	0	0	0	0	0	0	0	0	0	0	0	0
Basidiomycota	Tremellomycetes	Tremellales	Bulleribasidiaceae	Dioszegia	Dioszegia_hungarica	0	0	0	0	0	0	3.00375	0	0	0	0	0	0	0	0	0	0	0	0	0	0	0	0	0
					Dioszegia_hungarica	0.281867	0.471964	0.184272	0	0	0	3.00375	0	0	0	0	0	0	0	0	0	0	0	0	0	0	0	0	0
Basidiomycota	Tremellomycetes	Tremellales	Bulleribasidiaceae	Dioszegia	Dioszegia_fristingensis	0	0.0615606	0	0	0	0	0	0	0	0	0	0	0	0	0	0	0	0	0	0	0	0	0	0
					Dioszegia_fristingensis	0	0.0615606	0	0	0	0	0	0	0	0	0	0	0	0	0	0	0	0	0	0	0	0	0	0
				Dioszegia		0.281867	0.533525	0.184272	0	0	0	3.00375	0	0	0	0	0	0	0	0	0	0	0	0	0	0	0	0	0
Basidiomycota	Tremellomycetes	Tremellales	Bulleribasidiaceae	Hannaella	Hannaella_coprosmae	0	0	0	0	0	0	0	0	0	0	0	0	0	0	0.0201548	0	0	0	0	0	0	0	0	0
					Hannaella_coprosmae	0	0	0	0	0	0	0	0	0	0	0	0	0	0	0.0201548	0	0	0	0	0	0	0	0	0
Basidiomycota	Tremellomycetes	Tremellales	Bulleribasidiaceae	Hannaella	Hannaella_luteola	0	0	0	0	0	0	0	0	0	0	0	0	0.129015	0.080881	0.0624798	0	0	0	0	0	0.417986	0	0	0
					Hannaella_luteola	0	0	0	0	0	0	0	0	0	0	0	0	0.129015	0.080881	0.0624798	0	0	0	0	0	0.417986	0	0	0
Basidiomycota	Tremellomycetes	Tremellales	Bulleribasidiaceae	Hannaella	Hannaella_oryzae	0	0	0	0	0	0	0	0	0	0	0	0	0.195747	0	0.0937198	0	0	0	0	0	0	1.09068	0	0
Basidiomycota	Tremellomycetes	Tremellales	Bulleribasidiaceae	Hannaella	Hannaella_oryzae	0	0	0	0	0	0	0	0	0	0	0	0	0	0.0435513	0	0	0	0	0	0	0	0	0	0
					Hannaella_oryzae	0	0	0	0	0	0	0	0	0	0	0	0	0.195747	0.0435513	0.0937198	0	0	0	0	0	0	1.09068	0	0
Basidiomycota	Tremellomycetes	Tremellales	Bulleribasidiaceae	Hannaella	Hannaella_sinensis_var._lactis	0	0	0	0	0	0	0	0	0	0	0	0	0	0	0.00705418	0	0	0	0	0	0	0	0	0
					Hannaella_sinensis_var._lactis	0	0	0	0	0	0	0	0	0	0	0	0	0	0	0.00705418	0	0	0	0	0	0	0	0	0
Basidiomycota	Tremellomycetes	Tremellales	Bulleribasidiaceae	Hannaella	Hannaella_zeae	0	0.0410404	0	0	0	0	0	0	0	0	0	0	0	0	0	0	0	0	0	0	0	0	0	0
					Hannaella_zeae	0	0.0410404	0	0	0	0	0	0	0	0	0	0	0	0	0	0	0	0	0	0	0	0	0	0
				Hannaella		0	0.0410404	0	0	0	0	0	0	0	0	0	0	0.324762	0.124432	0.183409	0	0	0	0	0	0.417986	1.09068	0	0
Basidiomycota	Tremellomycetes	Tremellales	Bulleribasidiaceae	Vishniacozyma	NA	0	0	0	0	0	0	0	0	0	0	0	0	0.48047	0	0.433328	0	0	0	1.61209	0	0	0	0	0.479376
Basidiomycota	Tremellomycetes	Tremellales	Bulleribasidiaceae	Vishniacozyma	NA	0	0	0	0	0	0	0	0	0	0	0	0	0	0	0	0	0	0.353442	0	0	0	0	0	0
Basidiomycota	Tremellomycetes	Tremellales	Bulleribasidiaceae	Vishniacozyma	NA	0	0	0	0	0	0	0	0	0	0	0	0	0	0.416848	0	0	0	0	0	0	0	0	0	0
Basidiomycota	Tremellomycetes	Tremellales	Bulleribasidiaceae	Vishniacozyma	NA	0	0	0	0	0	0	0	0	0	0	0	0	0	0	0.0292244	0	0	0	0	0	0	0	0	0
Basidiomycota	Tremellomycetes	Tremellales	Bulleribasidiaceae	Vishniacozyma	NA	0	0	0	0	0	0	0	0	0	0	0	0	0	0	0	0	0	0	0	0	0.177327	0	0	0
					NA	0	0	0	0	0	0	0	0	0	0	0	0	0.48047	0.416848	0.462552	0	0	0.353442	1.61209	0	0.177327	0	0	0.479376
Basidiomycota	Tremellomycetes	Tremellales	Bulleribasidiaceae	Vishniacozyma	Vishniacozyma_heimaeyensis	0	0	0	0	0	0	0	0	0	0	0	0	0.142361	0	0.0866656	0	0	0	0	0	0	0	0	0
					Vishniacozyma_heimaeyensis	0	0	0	0	0	0	0	0	0	0	0	0	0.142361	0	0.0866656	0	0	0	0	0	0	0	0	0
Basidiomycota	Tremellomycetes	Tremellales	Bulleribasidiaceae	Vishniacozyma	Vishniacozyma_tephrensis	0	0.882368	0.475539	0	0	0	0	0	0	0	0	0	0	0	0	0	0	0	0	0	0	0	0	0
Basidiomycota	Tremellomycetes	Tremellales	Bulleribasidiaceae	Vishniacozyma	Vishniacozyma_tephrensis	0.678568	0	0	0	0	0	0	0	0	0	0	0	0	0	0	0	0	0	0	0	0	0	0	0
					Vishniacozyma_tephrensis	0.678568	0.882368	0.475539	0	0	0	0	0	0	0	0	0	0	0	0	0	0	0	0	0	0	0	0	0
Basidiomycota	Tremellomycetes	Tremellales	Bulleribasidiaceae	Vishniacozyma	Vishniacozyma_victoriae	0	1.4005	0.861915	0	0	0	3.25407	0	0	0	0	0	1.10775	0	1.14983	0	0	0	0	0	0.10133	1.63204	0	0
Basidiomycota	Tremellomycetes	Tremellales	Bulleribasidiaceae	Vishniacozyma	Vishniacozyma_victoriae	2.16098	3.24219	1.43256	0	0	0	0	0	0	0	0	0	0	0	0	0	0	0	0	0	0	0	0	0
Basidiomycota	Tremellomycetes	Tremellales	Bulleribasidiaceae	Vishniacozyma	Vishniacozyma_victoriae	0	0	0	0	0	0	0	0	0	0	0	0	0.289172	0	0.383949	0	0	0	0.806045	0	0	0	0	0
Basidiomycota	Tremellomycetes	Tremellales	Bulleribasidiaceae	Vishniacozyma	Vishniacozyma_victoriae	0	0	0	0	0	0	0	0	0	0	0	0	0	0.671934	0	0	0	0	0	0	0	0	0	0
Basidiomycota	Tremellomycetes	Tremellales	Bulleribasidiaceae	Vishniacozyma	Vishniacozyma_victoriae	0.897797	0	0	0	0	0	0	0	0	0	0	0	0	0	0	0	0	0	0	0	0	0	0	0
Basidiomycota	Tremellomycetes	Tremellales	Bulleribasidiaceae	Vishniacozyma	Vishniacozyma_victoriae	0	0	0	0	0	0	0	0	0	0	0	0	0	0	0	0	0	0	0	0	0	0	0	0.473802
Basidiomycota	Tremellomycetes	Tremellales	Bulleribasidiaceae	Vishniacozyma	Vishniacozyma_victoriae	0	0	0	0	0	0	0	0	0	0	0	0	0	0	0	0	0	0	0	0	0	0	0	0.401338
					Vishniacozyma_victoriae	3.05877	4.64269	2.29448	0	0	0	3.25407	0	0	0	0	0	1.39692	0.671934	1.53378	0	0	0	0.806045	0	0.10133	1.63204	0	0.875139
				Vishniacozyma		3.73734	5.52506	2.77002	0	0	0	3.25407	0	0	0	0	0	2.01975	1.08878	2.083	0	0	0.353442	2.41814	0	0.278657	1.63204	0	1.35452
			Bulleribasidiaceae			4.01921	6.09963	2.95429	0	0	0	6.25782	0	0	0	0	0	2.34451	1.21321	2.26641	0	0	0.353442	2.41814	0	0.696643	2.72271	0	1.35452
Basidiomycota	Tremellomycetes	Tremellales	Rhynchogastremataceae	Papiliotrema	Papiliotrema_flavescens	0.0939555	0	0	0	0	0	0	0	0	0	0	0	0	0	0	0	0	0	0	0	0	0	0	0
Basidiomycota	Tremellomycetes	Tremellales	Rhynchogastremataceae	Papiliotrema	Papiliotrema_flavescens	0	0.0461704	0	0	0	0	0	0	0	0	0	0	0	0	0	0	0	0	0	0	0	0	0	0
					Papiliotrema_flavescens	0.0939555	0.0461704	0	0	0	0	0	0	0	0	0	0	0	0	0	0	0	0	0	0	0	0	0	0
Basidiomycota	Tremellomycetes	Tremellales	Rhynchogastremataceae	Papiliotrema	Papiliotrema_frias	0	0.0718207	0	0	0	0	0	0	0	0	0	0	0	0	0	0	0	0	0	0	0	0	0	0
Basidiomycota	Tremellomycetes	Tremellales	Rhynchogastremataceae	Papiliotrema	Papiliotrema_frias	0	0	0.023777	0	0	0	0	0	0	0	0	0	0	0	0	0	0	0	0	0	0	0	0	0
					Papiliotrema_frias	0	0.0718207	0.023777	0	0	0	0	0	0	0	0	0	0	0	0	0	0	0	0	0	0	0	0	0
				Papiliotrema		0.0939555	0.117991	0.023777	0	0	0	0	0	0	0	0	0	0	0	0	0	0	0	0	0	0	0	0	0
			Rhynchogastremataceae			0.0939555	0.117991	0.023777	0	0	0	0	0	0	0	0	0	0	0	0	0	0	0	0	0	0	0	0	0
Basidiomycota	Tremellomycetes	Tremellales	Tremellaceae	Bulleromyces	Bulleromyces_albus	0	0.0872108	0	0	0	0	0	0	0	0	0	0	0	0	0	0	0	0	0	0	0	0	0	0
Basidiomycota	Tremellomycetes	Tremellales	Tremellaceae	Bulleromyces	Bulleromyces_albus	0	0	0.0653867	0	0	0	0	0	0	0	0	0	0	0	0	0	0	0	0	0	0	0	0	0
					Bulleromyces_albus	0	0.0872108	0.0653867	0	0	0	0	0	0	0	0	0	0	0	0	0	0	0	0	0	0	0	0	0
Basidiomycota	Tremellomycetes	Tremellales	Tremellaceae	Bulleromyces	NA	0.0313185	0	0	0	0	0	0	0	0	0	0	0	0	0	0	0	0	0	0	0	0	0	0	0
					NA	0.0313185	0	0	0	0	0	0	0	0	0	0	0	0	0	0	0	0	0	0	0	0	0	0	0
				Bulleromyces		0.0313185	0.0872108	0.0653867	0	0	0	0	0	0	0	0	0	0	0	0	0	0	0	0	0	0	0	0	0
			Tremellaceae			0.0313185	0.0872108	0.0653867	0	0	0	0	0	0	0	0	0	0	0	0	0	0	0	0	0	0	0	0	0
		Tremellales				4.14448	6.37665	3.04345	0	0	0	6.25782	0	0	0	0	0	2.34451	1.21321	2.26641	0	0	0.353442	2.41814	0	0.696643	2.72271	0	1.35452
Basidiomycota	Tremellomycetes	Trichosporonales	Trichosporonaceae	Trichosporon	Trichosporon_asahii	0	0	0	0	74.9621	0	0	88.1167	0	0	0	42.5115	0	0	0	0	0	58.8796	0	0	0	35.9048	0	0
Basidiomycota	Tremellomycetes	Trichosporonales	Trichosporonaceae	Trichosporon	Trichosporon_asahii	0	0	0	0	0	61.9739	0	0	18.8113	0	0	0	0	0	0	0	0	0	44.6348	0	0	0	61.7576	0
Basidiomycota	Tremellomycetes	Trichosporonales	Trichosporonaceae	Trichosporon	Trichosporon_asahii	0.0730765	0	0	0	0	0	55.6946	0	0	42.9551	0	0	0	0.0373297	0	0	0	0	0	65.015	0	0	0	62.4805
Basidiomycota	Tremellomycetes	Trichosporonales	Trichosporonaceae	Trichosporon	Trichosporon_asahii	0	0	0	0	0	0	0	0	0	0	37.0694	0	0	0	0	0	21.2852	0	0	0	74.5155	0	0	0
Basidiomycota	Tremellomycetes	Trichosporonales	Trichosporonaceae	Trichosporon	Trichosporon_asahii	0	0	0	0	0	0	0	2.9131	0	0	0	1.41788	0	0	0	0	0	0	0	0	0	0	0	0
Basidiomycota	Tremellomycetes	Trichosporonales	Trichosporonaceae	Trichosporon	Trichosporon_asahii	0	0	0	0	0	0	0	0	0	0	1.36532	0	0	0	0	0	0	0	0	0	0	0	0	0
					Trichosporon_asahii	0.0730765	0	0	0	74.9621	61.9739	55.6946	91.0298	18.8113	42.9551	38.4347	43.9294	0	0.0373297	0	0	21.2852	58.8796	44.6348	65.015	74.5155	35.9048	61.7576	62.4805
				Trichosporon		0.0730765	0	0	0	74.9621	61.9739	55.6946	91.0298	18.8113	42.9551	38.4347	43.9294	0	0.0373297	0	0	21.2852	58.8796	44.6348	65.015	74.5155	35.9048	61.7576	62.4805
Basidiomycota	Tremellomycetes	Trichosporonales	Trichosporonaceae	unidentified	unidentified	0	0	0	0	0	0	0	0	0	0	0	0	0	0	0	0	0	0	0	0	0	0	0.35602	0
					unidentified	0	0	0	0	0	0	0	0	0	0	0	0	0	0	0	0	0	0	0	0	0	0	0.35602	0
				unidentified		0	0	0	0	0	0	0	0	0	0	0	0	0	0	0	0	0	0	0	0	0	0	0.35602	0
Basidiomycota	Tremellomycetes	Trichosporonales	Trichosporonaceae	Apiotrichum	Apiotrichum_gracile	0	0	0	0	0	0	0	0	0	0	0	0	0	0	0.00201548	0	0	0	0	0	0	0	0	0
					Apiotrichum_gracile	0	0	0	0	0	0	0	0	0	0	0	0	0	0	0.00201548	0	0	0	0	0	0	0	0	0
				Apiotrichum		0	0	0	0	0	0	0	0	0	0	0	0	0	0	0.00201548	0	0	0	0	0	0	0	0	0
			Trichosporonaceae			0.0730765	0	0	0	74.9621	61.9739	55.6946	91.0298	18.8113	42.9551	38.4347	43.9294	0	0.0373297	0.00201548	0	21.2852	58.8796	44.6348	65.015	74.5155	35.9048	62.1136	62.4805
		Trichosporonales				0.0730765	0	0	0	74.9621	61.9739	55.6946	91.0298	18.8113	42.9551	38.4347	43.9294	0	0.0373297	0.00201548	0	21.2852	58.8796	44.6348	65.015	74.5155	35.9048	62.1136	62.4805
	Tremellomycetes					5.4181	8.81855	3.83404	0	74.9621	61.9739	61.9524	91.0298	18.8113	42.9551	38.4347	43.9294	2.34451	1.25054	2.34299	0	21.2852	59.7657	47.0529	65.015	75.7441	39.0415	62.1136	63.8685
Basidiomycota	Wallemiomycetes	Wallemiales	Wallemiaceae	Wallemia	Wallemia_canadensis	0	0.0513005	0	0	0	0	0	0	0	0	0	0	0	0	0	0	0	0	0	0	0	0	0	0
					Wallemia_canadensis	0	0.0513005	0	0	0	0	0	0	0	0	0	0	0	0	0	0	0	0	0	0	0	0	0	0
Basidiomycota	Wallemiomycetes	Wallemiales	Wallemiaceae	Wallemia	Wallemia_muriae	0	0.123121	0	0	0	0	0	0	0	0	0	0	0	0	0	0	0	0	0	0	0	0	0	0
Basidiomycota	Wallemiomycetes	Wallemiales	Wallemiaceae	Wallemia	Wallemia_muriae	0.146153	0	0	0	0	0	0	0	0	0	0	0	0	0	0	0	0	0	0	0	0	0	0	0
Basidiomycota	Wallemiomycetes	Wallemiales	Wallemiaceae	Wallemia	Wallemia_muriae	0	0	0.0713309	0	0	0	0	0	0	0	0	0	0	0	0	0	0	0	0	0	0	0	0	0
					Wallemia_muriae	0.146153	0.123121	0.0713309	0	0	0	0	0	0	0	0	0	0	0	0	0	0	0	0	0	0	0	0	0
Basidiomycota	Wallemiomycetes	Wallemiales	Wallemiaceae	Wallemia	Wallemia_sebi	0	0.389884	0	0	0	0	0	0	0	0	0	0	0	0	0	0	0	0	0	0	0	0	0	0
Basidiomycota	Wallemiomycetes	Wallemiales	Wallemiaceae	Wallemia	Wallemia_sebi	0	0.235982	0	0	0	0	0	0	0	0	0	0	0	0	0	0	0	0	0	0	0	0	0	0
Basidiomycota	Wallemiomycetes	Wallemiales	Wallemiaceae	Wallemia	Wallemia_sebi	0	0.143641	0	0	0	0	0	0	0	0	0	0	0	0	0	0	0	0	0	0	0	0	0	0
Basidiomycota	Wallemiomycetes	Wallemiales	Wallemiaceae	Wallemia	Wallemia_sebi	0.187911	0	0	0	0	0	0	0	0	0	0	0	0	0	0	0	0	0	0	0	0	0	0	0
Basidiomycota	Wallemiomycetes	Wallemiales	Wallemiaceae	Wallemia	Wallemia_sebi	0	0	0.0951079	0	0	0	0	0	0	0	0	0	0	0	0	0	0	0	0	0	0	0	0	0
Basidiomycota	Wallemiomycetes	Wallemiales	Wallemiaceae	Wallemia	Wallemia_sebi	0	0	0	0	0	0	0	0	0	0	0	0	0	0	0.0141084	0	0	0	0	0	0	0	0	0
Basidiomycota	Wallemiomycetes	Wallemiales	Wallemiaceae	Wallemia	Wallemia_sebi	0	0	0.0594424	0	0	0	0	0	0	0	0	0	0	0	0	0	0	0	0	0	0	0	0	0
Basidiomycota	Wallemiomycetes	Wallemiales	Wallemiaceae	Wallemia	Wallemia_sebi	0	0	0	0	0	0	0	0	0	0	0	0	0.0311416	0	0	0	0	0	0	0	0	0	0	0
					Wallemia_sebi	0.187911	0.769507	0.15455	0	0	0	0	0	0	0	0	0	0.0311416	0	0.0141084	0	0	0	0	0	0	0	0	0
				Wallemia		0.334064	0.943929	0.225881	0	0	0	0	0	0	0	0	0	0.0311416	0	0.0141084	0	0	0	0	0	0	0	0	0
			Wallemiaceae			0.334064	0.943929	0.225881	0	0	0	0	0	0	0	0	0	0.0311416	0	0.0141084	0	0	0	0	0	0	0	0	0
		Wallemiales				0.334064	0.943929	0.225881	0	0	0	0	0	0	0	0	0	0.0311416	0	0.0141084	0	0	0	0	0	0	0	0	0
	Wallemiomycetes					0.334064	0.943929	0.225881	0	0	0	0	0	0	0	0	0	0.0311416	0	0.0141084	0	0	0	0	0	0	0	0	0
Basidiomycota						10.6274	18.263	6.99637	55.1971	74.9621	62.0141	61.9524	91.2341	19.2596	42.9551	38.4347	43.9294	2.5714	1.25054	2.48811	0	24.8865	60.0465	51.2343	65.4183	75.7441	39.1848	62.5942	63.9576
Mucoromycota	Mucoromycetes	Mucorales	Mucoraceae	Mucor	Mucor_racemosus	0	0	0	0	0	0	0	0	0	0	0	0	0	0	0	0	0	0	0	0	0.10133	0	0	0
					Mucor_racemosus	0	0	0	0	0	0	0	0	0	0	0	0	0	0	0	0	0	0	0	0	0.10133	0	0	0
				Mucor		0	0	0	0	0	0	0	0	0	0	0	0	0	0	0	0	0	0	0	0	0.10133	0	0	0
			Mucoraceae			0	0	0	0	0	0	0	0	0	0	0	0	0	0	0	0	0	0	0	0	0.10133	0	0	0
Mucoromycota	Mucoromycetes	Mucorales	Choanephoraceae	NA	NA	0	0	0	0	0	0	0	0	0	0	0	0	0	0	0.00302322	0	0	0	0	0	0	0	0	0
					NA	0	0	0	0	0	0	0	0	0	0	0	0	0	0	0.00302322	0	0	0	0	0	0	0	0	0
				NA		0	0	0	0	0	0	0	0	0	0	0	0	0	0	0.00302322	0	0	0	0	0	0	0	0	0
			Choanephoraceae			0	0	0	0	0	0	0	0	0	0	0	0	0	0	0.00302322	0	0	0	0	0	0	0	0	0
Mucoromycota	Mucoromycetes	Mucorales	Rhizopodaceae	Rhizopus	Rhizopus_arrhizus	0	0	0	0	0	0	0	0	0	0	0	0	0	0	0.12496	0	0	0	0	0	0	0	0	0
					Rhizopus_arrhizus	0	0	0	0	0	0	0	0	0	0	0	0	0	0	0.12496	0	0	0	0	0	0	0	0	0
Mucoromycota	Mucoromycetes	Mucorales	Rhizopodaceae	Rhizopus	Rhizopus_microsporus	0.0730765	0	0	0	0	0	0	0	0	0	0	0	0	0	0	0	0	0	0	0	0	0	0	0
					Rhizopus_microsporus	0.0730765	0	0	0	0	0	0	0	0	0	0	0	0	0	0	0	0	0	0	0	0	0	0	0
				Rhizopus		0.0730765	0	0	0	0	0	0	0	0	0	0	0	0	0	0.12496	0	0	0	0	0	0	0	0	0
			Rhizopodaceae			0.0730765	0	0	0	0	0	0	0	0	0	0	0	0	0	0.12496	0	0	0	0	0	0	0	0	0
		Mucorales				0.0730765	0	0	0	0	0	0	0	0	0	0	0	0	0	0.127983	0	0	0	0	0	0.10133	0	0	0
	Mucoromycetes					0.0730765	0	0	0	0	0	0	0	0	0	0	0	0	0	0.127983	0	0	0	0	0	0.10133	0	0	0
Mucoromycota						0.0730765	0	0	0	0	0	0	0	0	0	0	0	0	0	0.127983	0	0	0	0	0	0.10133	0	0	0
NA	NA	NA	NA	NA	NA	0	0	0	0	0	0	0	0	0	0	0	0	0	0	34.4536	0	0	0	0	0	0.329322	0	0	0
NA	NA	NA	NA	NA	NA	0	0	0	0	0	0	0	0	0	0	0	0	56.4241	0	0	0	0	0	0	0	0	0	14.0153	0
NA	NA	NA	NA	NA	NA	0	0	0	0	0	0	0	0	0	0	0	0	0	62.6143	0	0	0	0	0	0.380272	0	0	0	9.81048
NA	NA	NA	NA	NA	NA	0	0	0	0	0	0	0	0	0	0	0	0	0	0	0	0	0	0.0919919	0	0	0	10.6679	0	0
NA	NA	NA	NA	NA	NA	0	0	0	0	0	0	0	0	0	0	0	0	0	0	0.672162	0	0	0	0	0	0	0	0	0
NA	NA	NA	NA	NA	NA	0	2.52398	0	0	0	0	0	0	0	0	0	0	0	0	0	0	0	0	0	0	0	0	0	0
NA	NA	NA	NA	NA	NA	0	2.21618	0	0	0	0	0	0	0	0	0.0168039	0	0	0	0	0	0	0	0	0	0	0	0	0
NA	NA	NA	NA	NA	NA	0	2.21618	0	0	0	0	0	0	0	0	0	0	0	0	0	0	0	0	0	0	0	0	0	0
NA	NA	NA	NA	NA	NA	0	0	0	0	0	0	0	0	0	0	0	0	0	0	0.372864	0	0	0	0	0	0	0	0	0
NA	NA	NA	NA	NA	NA	0	0	0	0	0	0	0	0	0	0	0	0	0.266928	0.0871026	0.210618	0	0	0	0	0	0	0	0	0.440357
NA	NA	NA	NA	NA	NA	3.39284	0	0	0	0	0	0	0	0	0	0	0	0	0	0	0	0	0	0	0	0	0	0	0
NA	NA	NA	NA	NA	NA	0	0	0	0	0	0	0	0	0	0	0	0	1.28125	0	0	0	0	0	0	0	0	0	0.0771376	0
NA	NA	NA	NA	NA	NA	0	0	0	0	0	0.750879	0	0	0	0	0	0	0	0	0	0	0	0	0	0	0	0	0	0
NA	NA	NA	NA	NA	NA	3.01702	0	0	0	0	0	0	0	0	0	0	0	0	0	0	0	0	0	0	0	0	0	0	0
NA	NA	NA	NA	NA	NA	0	0	0	0	0	0.713209	0	0	0	0	0	0	0	0	0	0	0	0	0	0	0	0	0	0
NA	NA	NA	NA	NA	NA	0	0	0	0	0	0.600201	0	0	0	0	0	0	0	0	0	0	0	0	0	0	0	0	0	0
NA	NA	NA	NA	NA	NA	0	0	0	0	0	0.542441	0	0	0	0	0	0	0	0	0	0	0	0	0	0	0	0	0	0
NA	NA	NA	NA	NA	NA	0	0	0	0	0	0	0	0	0	0	0	0	0	0	0.214649	0	0	0	0	0	0	0	0	0
NA	NA	NA	NA	NA	NA	2.10878	0	0	0	0	0	0	0	0	0	0	0	0	0	0	0	0	0	0	0	0	0	0	0
NA	NA	NA	NA	NA	NA	0	0	0	0	0	0.50226	0	0	0	0	0	0	0	0	0	0	0	0	0	0	0	0	0	0
NA	NA	NA	NA	NA	NA	0	0	0	0	0	0.497238	0	0	0	0	0	0	0	0	0	0	0	0	0	0	0	0	0	0
NA	NA	NA	NA	NA	NA	0	0	0	0	0	0.489704	0	0	0	0	0	0	0	0	0	0	0	0	0	0	0	0	0	0
NA	NA	NA	NA	NA	NA	0	0	0	0	0	0.457057	0	0	0	0	0	0	0	0	0	0	0	0	0	0	0	0	0	0
NA	NA	NA	NA	NA	NA	0	0	0	0	0	0	0	0	0	0	0	0	0	0	0.181393	0	0	0	0	0	0	0	0	0
NA	NA	NA	NA	NA	NA	0	0	0	0	0	0	0	0	0	0	0	0	0.284723	0	0	0	0	0	2.29219	0	0	0	0.100872	0
NA	NA	NA	NA	NA	NA	0	0	0	0	0	0.429432	0	0	0	0	0	0	0	0	0	0	0	0	0	0	0	0	0	0
NA	NA	NA	NA	NA	NA	0	0	0	0	0	0.426921	0	0	0	0	0	0	0	0	0	0	0	0	0	0	0	0	0	0
NA	NA	NA	NA	NA	NA	0	0	0	0	0	0.421899	0	0	0	0	0	0	0	0	0	0	0	0	0	0	0	0	0	0
NA	NA	NA	NA	NA	NA	0	0	0	0	0	0.414365	0	0	0	0	0	0	0	0	0	0	0	0	0	0	0	0	0	0
NA	NA	NA	NA	NA	NA	0	0	0	0	0	0.409342	0	0	0	0	0	0	0	0	0	0	0	0	0	0	0	0	0	0
NA	NA	NA	NA	NA	NA	0	0	0	0	0	0.391763	0	0	0	0	0	0	0	0	0	0	0	0	0	0	0	0	0	0
NA	NA	NA	NA	NA	NA	0	0	0	0	0	0.389252	0	0	0	0	0	0	0	0	0	0	0	0	0	0	0	0	0	0
NA	NA	NA	NA	NA	NA	0	0	0	0	0	0	0	0.229436	0	0	0	0	0	0	0	0	0	0	0	0	0	0	0	0
NA	NA	NA	NA	NA	NA	0	0	0	0	0	0	0	0	0	0	0	0	0	0	0	0	0	0.479326	0	0	0	0.429902	0	0
NA	NA	NA	NA	NA	NA	0	0	0	0	0	0.379206	0	0	0	0	0	0	0	0	0	0	0	0	0	0	0	0	0	0
NA	NA	NA	NA	NA	NA	0	0	0	0	0	0.374184	0	0	0	0	0	0	0	0	0	0	0	0	0	0	0	0	0	0
NA	NA	NA	NA	NA	NA	0	0	0	0	0	0.351582	0	0	0	0	0	0	0	0	0	0	0	0	0	0	0	0	0	0
NA	NA	NA	NA	NA	NA	0	0	0	0	0	0.351582	0	0	0	0	0	0	0	0	0	0	0	0	0	0	0	0	0	0
NA	NA	NA	NA	NA	NA	0	0	0	0	0	0	0	0	0	0	0	0	0	0.852361	0	0	0	0	0	0	0	0	0	0
NA	NA	NA	NA	NA	NA	0	0.697686	0	0	0	0	0	0	0	0	0	0	0	0	0	0	0	0	0	0	0	0	0	0
NA	NA	NA	NA	NA	NA	0	0	0	0	0	0.318935	0	0	0	0	0	0	0	0	0	0	0	0	0	0	0	0	0	0
NA	NA	NA	NA	NA	NA	0	0	0	0	0	0	0	0	0	0	0	0	0	0.609718	0	0	0	0	0	0	0	0	0	0.128205
NA	NA	NA	NA	NA	NA	0	0	0	0	0	0.296334	0	0	0	0	0	0	0	0	0	0	0	0	0	0	0	0	0	0
NA	NA	NA	NA	NA	NA	0	0	0	0	0	0	0	0	0	0	0	0	0.51606	0	0	0	0	0	0	0	0	0	0	0
NA	NA	NA	NA	NA	NA	0	0	0	0	0	0.273732	0	0	0	0	0	0	0	0	0	0	0	0	0	0	0	0	0	0
NA	NA	NA	NA	NA	NA	0	0	0	0	0	0.27122	0	0	0	0	0	0	0	0	0	0	0	0	0	0	0	0	0	0
NA	NA	NA	NA	NA	NA	0	0	0	0	0	0	0	0	0	0	0	0	0.476021	0	0	0	0	0	0	0	0	0	0	0
NA	NA	NA	NA	NA	NA	0	0	0	0	0	0.261175	0	0	0	0	0	0	0	0	0	0	0	0	0	0	0	0	0	0
NA	NA	NA	NA	NA	NA	0	0	0	0	0	0.261175	0	0	0	0	0	0	0	0	0	0	0	0	0	0	0	0	0	0
NA	NA	NA	NA	NA	NA	0	0	0	0	0	0	0	0	0	0	0	0	0.453777	0	0	0	0	0	0	0	0	0	0	0
NA	NA	NA	NA	NA	NA	0	0	0	0	0	0.25113	0	0	0	0	0	0	0	0	0	0	0	0	0	0	0	0	0	0
NA	NA	NA	NA	NA	NA	0	0	0	0	0	0	0	0	0	0	0	0	0	0	0	0	0	0	2.51889	0	0	0	0	0
NA	NA	NA	NA	NA	NA	0	0	0	0	0	0	0	0	0	0	0	0	0	0	0	0	0	0.474484	0	0	0	0	0	0
NA	NA	NA	NA	NA	NA	1.01263	0	0	0	0	0	0	0	0	0	0	0	0	0	0	0	0	0	0	0	0	0	0	0
NA	NA	NA	NA	NA	NA	0	0	0	0	0	0.243596	0	0	0	0	0	0	0	0	0	0	0	0	0	0	0	0	0	0
NA	NA	NA	NA	NA	NA	0	0	0	0	0	0.241085	0	0	0	0	0	0	0	0	0	0	0	0	0	0	0	0	0	0
NA	NA	NA	NA	NA	NA	0	0	0	0	0	0.241085	0	0	0	0	0	0	0	0	0	0	0	0	0	0	0	0	0	0
NA	NA	NA	NA	NA	NA	0	0	0	0	0	0	0	0	0	0	0	0	0	0	0.0483715	0	0	0	0	0	0.569981	0	0	0
NA	NA	NA	NA	NA	NA	0	0	0	0	0	0.226017	0	0	0	0	0	0	0	0	0	0	0	0	0	0	0	0	0	0
NA	NA	NA	NA	NA	NA	0	0	0	0	0	0.226017	0	0	0	0	0	0	0	0	0	0	0	0	0	0	0	0	0	0
NA	NA	NA	NA	NA	NA	0	0	0	0	0	0	0	0	0	0	0	0	0	0.479064	0	0	0	0	0	0	0	0	0	0.0724638
NA	NA	NA	NA	NA	NA	0	0	0	0	0	0.220994	0	0	0	0	0	0	0	0	0	0	0	0	0	0	0	0	0	0
NA	NA	NA	NA	NA	NA	0	0	0	0	0	0	0	0	0.680114	0	0	0	0	0	0	0	0	0	0	0	0	0	0	0
NA	NA	NA	NA	NA	NA	0.897797	0	0	0	0	0	0	0	0	0	0	0	0	0	0	0	0	0	0	0	0	0	0	0
NA	NA	NA	NA	NA	NA	0	0	0	0	0	0.210949	0	0	0	0	0	0	0	0	0	0	0	0	0	0	0	0	0	0
NA	NA	NA	NA	NA	NA	0	0	0	0	0	0.205927	0	0	0	0	0	0	0	0	0	0	0	0	0	0	0	0	0	0
NA	NA	NA	NA	NA	NA	0	0	0	0	0	0.203415	0	0	0	0	0	0	0	0	0	0	0	0	0	0	0	0	0	0
NA	NA	NA	NA	NA	NA	0	0	0	0	0	0.190859	0	0	0	0	0	0	0	0	0	0	0	0	0	0	0	0	0	0
NA	NA	NA	NA	NA	NA	0	0	0	0	0	0	0	0	0	0	0	0	0	0	0	0	0	0	0	0.864254	0	0	0	0
NA	NA	NA	NA	NA	NA	0	0	0	0	0	0.185836	0	0	0	0	0	0	0	0	0	0	0	0	0	0	0	0	0	0
NA	NA	NA	NA	NA	NA	0	0.374493	0	0	0	0	0	0	0	0	0	0	0	0	0	0	0	0	0	0	0	0	0	0
NA	NA	NA	NA	NA	NA	0	0.369363	0	0	0	0	0	0	0	0	0	0	0	0	0	0	0	0	0	0	0	0	0	0
NA	NA	NA	NA	NA	NA	0	0	0	0	0	0.178302	0	0	0	0	0	0	0	0	0	0	0	0	0	0	0	0	0	0
NA	NA	NA	NA	NA	NA	0	0	0	0	0	0	0	0	0	0	0	0	0	0	0.0715495	0	0	0	0	0	0	0	0	0
NA	NA	NA	NA	NA	NA	0	0	0	0	0	0	0	0	0	0	0	0	0	0	0	0	0	0	0	0	0	0.565242	0	0
NA	NA	NA	NA	NA	NA	0	0	0	0	0	0.175791	0	0	0	0	0	0	0	0	0	0	0	0	0	0	0	0	0	0
NA	NA	NA	NA	NA	NA	0	0	0	0	0	0.17328	0	0	0	0	0	0	0	0	0	0	0	0	0	0	0	0	0	0
NA	NA	NA	NA	NA	NA	0	0	0	0	0	0.17328	0	0	0	0	0	0	0	0	0	0	0	0	0	0	0	0	0	0
NA	NA	NA	NA	NA	NA	0	0	0	0	0	0	0	0	0.533272	0	0	0	0	0	0	0	0	0	0	0	0	0	0	0
NA	NA	NA	NA	NA	NA	0	0	0	0	0	0	0	0	0	0	0	0	0	0	0.0644953	0	0	0	0	0	0	0	0	0
NA	NA	NA	NA	NA	NA	0	0	0	0	0	0.158212	0	0	0	0	0	0	0	0	0	0	0	0	0	0	0	0	0	0
NA	NA	NA	NA	NA	NA	0	0	0	0	0	0.155701	0	0	0	0	0	0	0	0	0	0	0	0	0	0	0	0	0	0
NA	NA	NA	NA	NA	NA	0	0	0	0	0	0	0	0	0	0	0	0	0	0	0.0624798	0	0	0	0	0	0	0	0	0
NA	NA	NA	NA	NA	NA	0	0	0	0	0	0	0	0.0902941	0	0	0	0	0	0	0	0	0	0	0	0	0	0	0	0
NA	NA	NA	NA	NA	NA	0.605491	0	0	0	0	0	0	0	0	0	0	0	0	0	0	0	0	0	0	0	0	0	0	0
NA	NA	NA	NA	NA	NA	0	0	0.291268	0	0	0	0	0	0	0	0	0.0250399	0	0	0	0	0	0	0	0	0	0	0	0
NA	NA	NA	NA	NA	NA	0	0	0	0	0	0.143144	0	0	0	0	0	0	0	0	0	0	0	0	0	0	0	0	0	0
NA	NA	NA	NA	NA	NA	0	0	0	0	0	0	0	0	0	0	0	0	0.249132	0	0	0	0	0	0	0	0	0	0	0
NA	NA	NA	NA	NA	NA	0	0	0	0	0	0.125565	0	0	0	0	0	0	0	0	0	0	0	0	0	0	0	0	0	0
NA	NA	NA	NA	NA	NA	0	0	0	0	0	0	0	0	0.386429	0	0	0	0	0	0	0	0	0	0	0	0	0	0	0
NA	NA	NA	NA	NA	NA	0	0	0	0	0	0.123054	0	0	0	0	0	0	0	0	0	0	0	0	0	0	0	0	0	0
NA	NA	NA	NA	NA	NA	0	0	0	0	0	0.118031	0	0	0	0	0	0	0	0	0	0	0	0	0	0	0	0	0	0
NA	NA	NA	NA	NA	NA	0	0	0	0	0	0	0	0	0	0	0	0	0	0	0.0473638	0	0	0	0	0	0	0	0	0
NA	NA	NA	NA	NA	NA	0	0	0	0	0	0.11552	0	0	0	0	0	0	0	0	0	0	0	0	0	0	0	0	0	0
NA	NA	NA	NA	NA	NA	0	0	0	0	0	0.11552	0	0	0	0	0	0	0	0	0	0	0	0	0	0	0	0	0	0
NA	NA	NA	NA	NA	NA	0	0	0	0	0	0.110497	0	0	0	0	0	0	0	0	0	0	0	0	0	0	0	0	0	0
NA	NA	NA	NA	NA	NA	0	0	0	0	0	0.110497	0	0	0	0	0	0	0	0	0	0	0	0	0	0	0	0	0	0
NA	NA	NA	NA	NA	NA	0	0	0	0	0	0	0	0	0	0	0	0	0	0	0	0	0.443862	0	0	0	0	0	0	0
NA	NA	NA	NA	NA	NA	0	0	0	0	0	0	0	0.06365	0	0	0	0	0	0	0	0	0	0	0	0	0	0	0	0
NA	NA	NA	NA	NA	NA	0	0	0	0	0	0	0	0	0	0	0	0	0	0	0.0433328	0	0	0	0	0	0	0	0	0
NA	NA	NA	NA	NA	NA	0	0	0	0	0	0	0	0	0	0	0	0	0	0	0	7.77778	0	0	0	0	0	0	0	0
NA	NA	NA	NA	NA	NA	0	0	0	0	0	0.102963	0	0	0	0	0	0	0	0	0	0	0	0	0	0	0	0	0	0
NA	NA	NA	NA	NA	NA	0	0	0	0	0	0	0	0	0	0	0	0	0	0	0.0413173	0	0	0	0	0	0	0	0	0
NA	NA	NA	NA	NA	NA	0	0	0	0	0	0.100452	0	0	0	0	0	0	0	0	0	0	0	0	0	0	0	0	0	0
NA	NA	NA	NA	NA	NA	0	0	0	0	0	0	0	0	0	0	0	0	0	0	0.0403096	0	0	0	0	0	0	0	0	0
NA	NA	NA	NA	NA	NA	0	0	0	0	0	0.0954294	0	0	0	0	0	0	0	0	0	0	0	0	0	0	0	0	0	0
NA	NA	NA	NA	NA	NA	0	0	0	0	0	0	0	0	0	0	0	0	0	0	0.0382941	0	0	0	0	0	0	0	0	0
NA	NA	NA	NA	NA	NA	0	0	0	0	0	0	0	0	0	0	0	0	0.164605	0	0	0	0	0	0	0	0	0	0	0
NA	NA	NA	NA	NA	NA	0	0.184682	0	0	0	0	0	0	0	0	0	0	0	0	0	0	0	0	0	0	0	0	0	0
NA	NA	NA	NA	NA	NA	0	0	0	0	0	0	0	0	0	0	0	0	0	0.0933242	0	0	0	0	0	0	0	0	0	0.117057
NA	NA	NA	NA	NA	NA	0	0	0	0	0	0.0878955	0	0	0	0	0	0	0	0	0	0	0	0	0	0	0	0	0	0
NA	NA	NA	NA	NA	NA	0	0	0	0	0	0.0878955	0	0	0	0	0	0	0	0	0	0	0	0	0	0	0	0	0	0
NA	NA	NA	NA	NA	NA	0	0	0	0	0	0	0	0	0	0	0	0	0	0	0.0352709	0	0	0	0	0	0	0	0	0
NA	NA	NA	NA	NA	NA	0.354943	0	0	0	0	0	0	0	0	0	0	0	0	0	0	0	0	0	0	0	0	0	0	0
NA	NA	NA	NA	NA	NA	0	0	0	0	0	0.0853842	0	0	0	0	0	0	0	0	0	0	0	0	0	0	0	0	0	0
NA	NA	NA	NA	NA	NA	0	0	0	0	0	0	0	0	0	0	0	0	0	0.211535	0	0	0	0	0	0	0	0	0	0
NA	NA	NA	NA	NA	NA	0	0	0	0	0	0	0	0	0	0	0	0	0	0.211535	0	0	0	0	0	0	0	0	0	0
NA	NA	NA	NA	NA	NA	0	0.169292	0	0	0	0	0	0	0	0	0	0	0	0	0	0	0	0	0	0	0	0	0	0
NA	NA	NA	NA	NA	NA	0	0	0	0	0	0	0	0	0	0	0	0	0.0978735	0	0	0	0	0	0	0	0	0	0.0652703	0
NA	NA	NA	NA	NA	NA	0	0	0	0	0	0	0	0	0	0	0	0	0	0.205313	0	0	0	0	0	0	0	0	0	0
NA	NA	NA	NA	NA	NA	0	0	0	0	0	0	0	0	0	0	0	0	0	0	0.0332554	0	0	0	0	0	0	0	0	0
NA	NA	NA	NA	NA	NA	0	0	0.190216	0	0	0	0	0	0	0	0	0	0	0	0	0	0	0	0	0	0	0	0	0
NA	NA	NA	NA	NA	NA	0	0	0	2.86738	0	0	0	0	0	0	0	0	0	0	0	0	0	0.0726252	0	0	0	0	0	0
NA	NA	NA	NA	NA	NA	0	0	0	0	0	0.0778503	0	0	0	0	0	0	0	0	0	0	0	0	0	0	0	0	0	0
NA	NA	NA	NA	NA	NA	0	0	0	0	0	0	3.87985	0	0	0	0	0	0	0	0	0	0	0	0	0	0	0	0	0
NA	NA	NA	NA	NA	NA	0	0	0	0	0	0	0	0	0	0	0	0	0.137913	0	0	0	0	0	0	0	0	0	0	0
NA	NA	NA	NA	NA	NA	0	0	0	0	0	0	0	0	0	0	0	0	0.0177952	0	0	0	0	0	0	0	0	0	0.160209	0
NA	NA	NA	NA	NA	NA	0	0	0	0	0	0	0	0	0	0	0	0	0	0.19287	0	0	0	0	0	0	0	0	0	0
NA	NA	NA	NA	NA	NA	0	0	0	0	0	0	0	0	0	0	0	0	0	0.0871026	0	0	0	0	0	0	0	0	0	0.0947603
NA	NA	NA	NA	NA	NA	0	0	0	0	0	0	0	0	0	0	0	0	0	0	0.0312399	0	0	0	0	0	0	0	0	0
NA	NA	NA	NA	NA	NA	0	0	0	0	0	0	0	0	0	0	0	0	0	0	0	5.74074	0	0	0	0	0	0	0	0
NA	NA	NA	NA	NA	NA	0	0	0	0	0	0	0	0	0	0	0	0	0	0	0	5.74074	0	0	0	0	0	0	0	0
NA	NA	NA	NA	NA	NA	0	0	0	0	0	0	0	0	0	0	0	0	0	0	0	0	0.312721	0	0	0	0	0	0	0
NA	NA	NA	NA	NA	NA	0	0	0.178327	0	0	0	0	0	0	0	0	0	0	0	0	0	0	0	0	0	0	0	0	0
NA	NA	NA	NA	NA	NA	0	0	0	0	0	0.075339	0	0	0	0	0	0	0	0	0	0	0	0	0	0	0	0	0	0
NA	NA	NA	NA	NA	NA	0	0	0	0	0	0.075339	0	0	0	0	0	0	0	0	0	0	0	0	0	0	0	0	0	0
NA	NA	NA	NA	NA	NA	0	0	0	0	0	0	0	0	0	0	0	0	0	0	0.0302322	0	0	0	0	0	0	0	0	0
NA	NA	NA	NA	NA	NA	0	0	0	0	0	0	0	0	0	0	0	0	0	0	0.0302322	0	0	0	0	0	0	0	0	0
NA	NA	NA	NA	NA	NA	0	0	0	0	0	0	0	0	0	0	0	0	0	0	0.0302322	0	0	0	0	0	0	0	0	0
NA	NA	NA	NA	NA	NA	0	0	0	0	0	0	0	0	0	0	0	0	0	0	0.0302322	0	0	0	0	0	0	0	0	0
NA	NA	NA	NA	NA	NA	0	0	0	0	0	0	3.62954	0	0	0	0	0	0	0	0	0	0	0	0	0	0	0	0	0
NA	NA	NA	NA	NA	NA	0	0	0	0	0	0	0	0	0	0	0	0	0.0311416	0	0	0	0	0	0	0	0	0	0.130541	0
NA	NA	NA	NA	NA	NA	0	0	0	0	0	0	0	0	0	0	0	0	0	0.180427	0	0	0	0	0	0	0	0	0	0
NA	NA	NA	NA	NA	NA	0	0	0	0	0	0	0	0	0	0	0	0	0	0	0.0292244	0	0	0	0	0	0	0	0	0
NA	NA	NA	NA	NA	NA	0	0	0	0	0	0.0703164	0	0	0	0	0	0	0	0	0	0	0	0	0	0	0	0	0	0
NA	NA	NA	NA	NA	NA	0	0	0	0	0	0.0703164	0	0	0	0	0	0	0	0	0	0	0	0	0	0	0	0	0	0
NA	NA	NA	NA	NA	NA	0	0	0	0	0	0	0	0	0	0	0	0	0	0	0.0282167	0	0	0	0	0	0	0	0	0
NA	NA	NA	NA	NA	NA	0	0	0	0	0	0	0	0	0	0	0	0	0	0	0.0282167	0	0	0	0	0	0	0	0	0
NA	NA	NA	NA	NA	NA	0	0	0	0	0	0	0	0	0	0	0	0	0	0	0.0282167	0	0	0	0	0	0	0	0	0
NA	NA	NA	NA	NA	NA	0	0	0	0	0	0	0	0	0	0	0	0	0	0.167984	0	0	0	0	0	0	0	0	0	0
NA	NA	NA	NA	NA	NA	0	0	0	0	0	0	0	0	0	0	0	0	0	0	0.027209	0	0	0	0	0	0	0	0	0
NA	NA	NA	NA	NA	NA	0	0	0	0	0	0	0	0	0	0	0	0	0	0	0.027209	0	0	0	0	0	0	0	0	0
NA	NA	NA	NA	NA	NA	0	0	0	0	0	0	0	0	0	0	0	0	0	0	0.0262012	0	0	0	0	0	0	0	0	0
NA	NA	NA	NA	NA	NA	0	0	0	0	0	0	0	0	0	0	0	0	0	0	0.0251935	0	0	0	0	0	0	0	0	0
NA	NA	NA	NA	NA	NA	0	0	0	0	0	0	0	0	0	0	0	0	0	0	0.0251935	0	0	0	0	0	0	0	0	0
NA	NA	NA	NA	NA	NA	0	0	0	0	0	0	0	0	0	0	0	0	0	0	0.0251935	0	0	0	0	0	0	0	0	0
NA	NA	NA	NA	NA	NA	0	0	0	0	0	0	0	0	0	0	0	0	0	0	0.0251935	0	0	0	0	0	0	0	0	0
NA	NA	NA	NA	NA	NA	0	0	0	0	0	0	0	0	0	0	0	0	0	0	0.0251935	0	0	0	0	0	0	0	0	0
NA	NA	NA	NA	NA	NA	0	0	0	0	0	0	0	0	0	0	0	0	0	0	0.0251935	0	0	0	0	0	0	0	0	0
NA	NA	NA	NA	NA	NA	0	0	0	0	0	0	0	0	0	0	0	0	0	0	0.0251935	0	0	0	0	0	0	0	0	0
NA	NA	NA	NA	NA	NA	0	0	0	0	0	0	0	0	0	0	0	0	0	0	0.0251935	0	0	0	0	0	0	0	0	0
NA	NA	NA	NA	NA	NA	0	0	0	0	0	0.0602712	0	0	0	0	0	0	0	0	0	0	0	0	0	0	0	0	0	0
NA	NA	NA	NA	NA	NA	0	0	0	0	0	0	0	0	0	0	0	0	0	0	0.0241857	0	0	0	0	0	0	0	0	0
NA	NA	NA	NA	NA	NA	0	0	0	0	0	0	0	0	0	0	0	0	0	0	0.0241857	0	0	0	0	0	0	0	0	0
NA	NA	NA	NA	NA	NA	0	0	0	0	0	0	0	0	0	0	0	0	0	0	0.0241857	0	0	0	0	0	0	0	0	0
NA	NA	NA	NA	NA	NA	0	0	0	0	0	0	0	0	0	0	0	0	0	0	0.0241857	0	0	0	0	0	0	0	0	0
NA	NA	NA	NA	NA	NA	0	0	0	0	0	0	0	0	0	0	0	0	0	0	0.0241857	0	0	0	0	0	0	0	0	0
NA	NA	NA	NA	NA	NA	0	0	0	0	0	0.0577599	0	0	0	0	0	0	0	0	0	0	0	0	0	0	0	0	0	0
NA	NA	NA	NA	NA	NA	0	0	0	0	0	0	0	0	0	0	0	0	0	0.143097	0	0	0	0	0	0	0	0	0	0
NA	NA	NA	NA	NA	NA	0	0	0	0	0	0	0	0	0	0	0	0	0	0	0.023178	0	0	0	0	0	0	0	0	0
NA	NA	NA	NA	NA	NA	0	0	0	0	0	0	0	0	0	0	0	0	0	0	0	0	0	0	0	0	0	0.175145	0	0
NA	NA	NA	NA	NA	NA	0	0	0	0	0	0	0	0	0	0	0	0	0	0	0	0	0	0	0	0	0	0	0.130541	0
NA	NA	NA	NA	NA	NA	0	0	0	0	0	0	0	0	0	0	0	0	0	0.130654	0	0	0	0	0	0	0	0	0	0
NA	NA	NA	NA	NA	NA	0	0	0	0	0	0	0	0	0	0	0	0	0	0	0.0211625	0	0	0	0	0	0	0	0	0
NA	NA	NA	NA	NA	NA	0	0	0	0	0	0	0	0	0	0	0	0	0	0	0.0211625	0	0	0	0	0	0	0	0	0
NA	NA	NA	NA	NA	NA	0	0	0	0	0	0	0	0	0	0	0	0	0	0	0.0211625	0	0	0	0	0	0	0	0	0
NA	NA	NA	NA	NA	NA	0	0	0	0	0	0	0	0	0	0	0	0	0	0	0.0211625	0	0	0	0	0	0	0	0	0
NA	NA	NA	NA	NA	NA	0	0	0	0	0	0	0	0	0	0	0	0	0	0	0.0211625	0	0	0	0	0	0	0	0	0
NA	NA	NA	NA	NA	NA	0	0	0	0	0	0	0	0	0	0	0	0	0	0	0.0211625	0	0	0	0	0	0	0	0	0
NA	NA	NA	NA	NA	NA	0	0	0	0	0	0	0	0	0	0	0	0	0	0	0.0211625	0	0	0	0	0	0	0	0	0
NA	NA	NA	NA	NA	NA	0	0	0	0	0	0	0	0	0	0	0	0	0.0400391	0	0	0	0	0	0	0	0	0	0.0652703	0
NA	NA	NA	NA	NA	NA	0	0	0	0	0	0	0	0	0	0	0	0	0	0	0.0201548	0	0	0	0	0	0	0	0	0
NA	NA	NA	NA	NA	NA	0	0	0	0	0	0	0	0	0	0	0	0	0	0	0.0201548	0	0	0	0	0	0	0	0	0
NA	NA	NA	NA	NA	NA	0	0	0	0	0	0	0	0	0	0	0	0	0	0	0.0201548	0	0	0	0	0	0	0	0	0
NA	NA	NA	NA	NA	NA	0	0	0	0	0	0	0	0	0	0	0	0	0	0	0	0	0	0	0	0	0.253325	0	0	0
NA	NA	NA	NA	NA	NA	0	0	0	0	0	0	0	0	0	0	0	0	0.0355904	0	0	0	0	0	0	0	0	0	0.0652703	0
NA	NA	NA	NA	NA	NA	0	0	0	0	0	0	0	0	0	0	0	0	0	0	0.019147	0	0	0	0	0	0	0	0	0
NA	NA	NA	NA	NA	NA	0	0	0	0	0	0.0452034	0	0	0	0	0	0	0	0	0	0	0	0	0	0	0	0	0	0
NA	NA	NA	NA	NA	NA	0	0	0	0	0	0.0452034	0	0	0	0	0	0	0	0	0	0	0	0	0	0	0	0	0	0
NA	NA	NA	NA	NA	NA	0	0	0	0	0	0	0	0	0	0	0	0	0	0.111989	0	0	0	0	0	0	0	0	0	0
NA	NA	NA	NA	NA	NA	0	0	0	0	0	0	0	0	0	0	0	0	0	0	0.0181393	0	0	0	0	0	0	0	0	0
NA	NA	NA	NA	NA	NA	0	0	0	0	0	0	0	0	0	0	0	0	0	0	0.0181393	0	0	0	0	0	0	0	0	0
NA	NA	NA	NA	NA	NA	0	0	0	0	0	0	0	0	0	0	0	0	0	0	0.0181393	0	0	0	0	0	0	0	0	0
NA	NA	NA	NA	NA	NA	0	0	0	0	0	0	0	0	0	0	0	0	0	0	0.0181393	0	0	0	0	0	0	0	0	0
NA	NA	NA	NA	NA	NA	0	0	0	0	0	0	0	0	0	0	0	0	0	0	0.0181393	0	0	0	0	0	0	0	0	0
NA	NA	NA	NA	NA	NA	0	0	0	0	0	0	0	0	0	0	0	0	0	0	0.0181393	0	0	0	0	0	0	0	0	0
NA	NA	NA	NA	NA	NA	0	0	0	0	0	0	0	0	0	0	0	0	0	0	0	0	0	0	0	0	0	0	0	0.100334
NA	NA	NA	NA	NA	NA	0	0	0	0	0	0.0426921	0	0	0	0	0	0	0	0	0	0	0	0	0	0	0	0	0	0
NA	NA	NA	NA	NA	NA	0	0	0	0	0	0.0426921	0	0	0	0	0	0	0	0	0	0	0	0	0	0	0	0	0	0
NA	NA	NA	NA	NA	NA	0	0	0	0	0	0	0	0	0	0	0	0	0.0756295	0	0	0	0	0	0	0	0	0	0	0
NA	NA	NA	NA	NA	NA	0	0	0	0	0	0	0	0	0	0	0	0	0.0756295	0	0	0	0	0	0	0	0	0	0	0
NA	NA	NA	NA	NA	NA	0	0	0	0	0	0	0	0	0	0	0	0	0.0756295	0	0	0	0	0	0	0	0	0	0	0
NA	NA	NA	NA	NA	NA	0	0	0	0	0	0	0	0	0	0	0	0	0	0.105767	0	0	0	0	0	0	0	0	0	0
NA	NA	NA	NA	NA	NA	0	0	0	0	0	0	0	0	0	0	0	0	0	0	0.0171316	0	0	0	0	0	0	0	0	0
NA	NA	NA	NA	NA	NA	0	0	0	0	0	0	0	0	0	0	0	0	0	0	0.0171316	0	0	0	0	0	0	0	0	0
NA	NA	NA	NA	NA	NA	0	0	0	0	0	0	0	0	0	0	0	0	0	0	0.0171316	0	0	0	0	0	0	0	0	0
NA	NA	NA	NA	NA	NA	0	0	0	0	0	0	0	0	0	0	0	0	0	0	0.0171316	0	0	0	0	0	0	0	0	0
NA	NA	NA	NA	NA	NA	0	0	0	0	0	0	0	0	0	0	0	0	0	0	0	0	0	0.0823085	0	0	0	0	0	0
NA	NA	NA	NA	NA	NA	0	0	0	0	0	0.0401808	0	0	0	0	0	0	0	0	0	0	0	0	0	0	0	0	0	0
NA	NA	NA	NA	NA	NA	0	0	0	0	0	0	0	0	0	0	0	0	0.0711807	0	0	0	0	0	0	0	0	0	0	0
NA	NA	NA	NA	NA	NA	0	0	0	0	0	0	0	0	0	0	0	0	0	0.0995458	0	0	0	0	0	0	0	0	0	0
NA	NA	NA	NA	NA	NA	0	0	0	0	0	0	0	0	0	0	0	0	0	0	0.0161238	0	0	0	0	0	0	0	0	0
NA	NA	NA	NA	NA	NA	0	0	0	0	0	0	0	0	0	0	0	0	0	0	0.0161238	0	0	0	0	0	0	0	0	0
NA	NA	NA	NA	NA	NA	0	0	0	0	0	0	0	0	0	0	0	0	0	0	0.0161238	0	0	0	0	0	0	0	0	0
NA	NA	NA	NA	NA	NA	0	0	0	0	0	0	0	0	0	0	0	0	0	0	0.0161238	0	0	0	0	0	0	0	0	0
NA	NA	NA	NA	NA	NA	0	0	0	0	0	0	0	0	0	0	0	0	0	0	0.0161238	0	0	0	0	0	0	0	0	0
NA	NA	NA	NA	NA	NA	0	0	0	0	0	0	0	0	0	0	0	0	0	0	0.0161238	0	0	0	0	0	0	0	0	0
NA	NA	NA	NA	NA	NA	0	0	0	0	0	0	0	0	0	0	0	0	0	0	0.0161238	0	0	0	0	0	0	0	0	0
NA	NA	NA	NA	NA	NA	0	0	0	0	0	0	0	0	0	0	0	0	0	0	0.0161238	0	0	0	0	0	0	0	0	0
NA	NA	NA	NA	NA	NA	0	0	0	0	0	0.0376695	0	0	0	0	0	0	0	0	0	0	0	0	0	0	0	0	0	0
NA	NA	NA	NA	NA	NA	0	0	0	0	0	0.0376695	0	0	0	0	0	0	0	0	0	0	0	0	0	0	0	0	0	0
NA	NA	NA	NA	NA	NA	0	0	0	0	0	0	0	0	0	0	0	0	0.0667319	0	0	0	0	0	0	0	0	0	0	0
NA	NA	NA	NA	NA	NA	0	0	0	0	0	0	0	0	0	0	0	0	0.0667319	0	0	0	0	0	0	0	0	0	0	0
NA	NA	NA	NA	NA	NA	0	0	0	0	0	0	0	0	0	0	0	0	0.0667319	0	0	0	0	0	0	0	0	0	0	0
NA	NA	NA	NA	NA	NA	0	0	0	0	0	0	0	0	0	0	0	0	0	0.0933242	0	0	0	0	0	0	0	0	0	0
NA	NA	NA	NA	NA	NA	0	0	0	0	0	0	0	0	0	0	0	0	0	0.0435513	0	0	0	0	0	0	0	0	0	0.0445931
NA	NA	NA	NA	NA	NA	0	0	0	0	0	0	0	0	0	0	0	0	0	0	0.0151161	0	0	0	0	0	0	0	0	0
NA	NA	NA	NA	NA	NA	0	0	0	0	0	0	0	0	0	0	0	0	0	0	0.0151161	0	0	0	0	0	0	0	0	0
NA	NA	NA	NA	NA	NA	0	0	0	0	0	0	0	0	0	0	0	0	0	0	0.0151161	0	0	0	0	0	0	0	0	0
NA	NA	NA	NA	NA	NA	0	0	0	0	0	0	0	0	0	0	0	0	0	0	0.0151161	0	0	0	0	0	0	0	0	0
NA	NA	NA	NA	NA	NA	0	0	0	0	0	0	0	0	0	0	0	0	0	0	0.0151161	0	0	0	0	0	0	0	0	0
NA	NA	NA	NA	NA	NA	0	0	0	0	0	0	0	0	0	0	0	0	0	0	0.0151161	0	0	0	0	0	0	0	0	0
NA	NA	NA	NA	NA	NA	0	0	0	0	0	0	0	0	0	0	0	0	0	0	0.0151161	0	0	0	0	0	0	0	0	0
NA	NA	NA	NA	NA	NA	0	0	0	0	0	0	0	0	0	0	0	0	0	0	0	0	0	0	0	0	0	0.119417	0	0
NA	NA	NA	NA	NA	NA	0	0	0	0	0	0	0	0	0	0	0	0	0	0	0	0	0	0	0	0	0	0	0.0890049	0
NA	NA	NA	NA	NA	NA	0	0	0	0	0	0	0	0	0	0	0	0	0.0622831	0	0	0	0	0	0	0	0	0	0	0
NA	NA	NA	NA	NA	NA	0	0	0	0	0	0	0	0	0	0	0	0	0.0622831	0	0	0	0	0	0	0	0	0	0	0
NA	NA	NA	NA	NA	NA	0	0	0	0	0	0	0	0	0	0	0	0	0	0	0.0141084	0	0	0	0	0	0	0	0	0
NA	NA	NA	NA	NA	NA	0	0	0	0	0	0	0	0	0	0	0	0	0	0	0.0141084	0	0	0	0	0	0	0	0	0
NA	NA	NA	NA	NA	NA	0	0	0	0	0	0	0	0	0	0	0	0	0	0	0	0	0	0	0	0	0	0	0	0.0780379
NA	NA	NA	NA	NA	NA	0	0	0	0	0	0.0326469	0	0	0	0	0	0	0	0	0	0	0	0	0	0	0	0	0	0
NA	NA	NA	NA	NA	NA	0	0	0	0	0	0.0326469	0	0	0	0	0	0	0	0	0	0	0	0	0	0	0	0	0	0
NA	NA	NA	NA	NA	NA	0	0	0	0	0	0.0326469	0	0	0	0	0	0	0	0	0	0	0	0	0	0	0	0	0	0
NA	NA	NA	NA	NA	NA	0	0	0	0	0	0	0	0	0	0	0	0	0.0578343	0	0	0	0	0	0	0	0	0	0	0
NA	NA	NA	NA	NA	NA	0	0	0	0	0	0	0	0	0	0	0	0	0	0.080881	0	0	0	0	0	0	0	0	0	0
NA	NA	NA	NA	NA	NA	0	0	0	0	0	0	0	0	0	0	0	0	0	0.080881	0	0	0	0	0	0	0	0	0	0
NA	NA	NA	NA	NA	NA	0	0	0	0	0	0	0	0	0	0	0	0	0	0.080881	0	0	0	0	0	0	0	0	0	0
NA	NA	NA	NA	NA	NA	0	0	0	0	0	0	0	0	0	0	0	0	0	0	0.0131006	0	0	0	0	0	0	0	0	0
NA	NA	NA	NA	NA	NA	0	0	0	0	0	0	0	0	0	0	0	0	0	0	0.0131006	0	0	0	0	0	0	0	0	0
NA	NA	NA	NA	NA	NA	0	0	0	0	0	0	0	0	0	0	0	0	0	0	0.0131006	0	0	0	0	0	0	0	0	0
NA	NA	NA	NA	NA	NA	0	0	0	0	0	0	0	0	0	0	0	0	0	0	0	0	0	0	0	0	0	0	0	0.0724638
NA	NA	NA	NA	NA	NA	0	0	0	0	0	0	0	0	0	0	0	0	0	0	0	0	0	0.0629418	0	0	0	0	0	0
NA	NA	NA	NA	NA	NA	0	0	0.0713309	0	0	0	0	0	0	0	0	0	0	0	0	0	0	0	0	0	0	0	0	0
NA	NA	NA	NA	NA	NA	0	0	0	0	0	0	0	0	0	0	0	0	0.0533855	0	0	0	0	0	0	0	0	0	0	0
NA	NA	NA	NA	NA	NA	0	0	0	0	0	0	0	0	0	0	0	0	0.0533855	0	0	0	0	0	0	0	0	0	0	0
NA	NA	NA	NA	NA	NA	0	0	0	0	0	0	0	0	0	0	0	0	0.0533855	0	0	0	0	0	0	0	0	0	0	0
NA	NA	NA	NA	NA	NA	0	0	0	0	0	0	0	0	0	0	0	0	0.0533855	0	0	0	0	0	0	0	0	0	0	0
NA	NA	NA	NA	NA	NA	0	0	0	0	0	0	0	0	0	0	0	0	0	0.0746594	0	0	0	0	0	0	0	0	0	0
NA	NA	NA	NA	NA	NA	0	0	0	0	0	0	0	0	0	0	0	0	0	0	0.0120929	0	0	0	0	0	0	0	0	0
NA	NA	NA	NA	NA	NA	0	0	0	0	0	0	0	0	0	0	0	0	0	0	0.0120929	0	0	0	0	0	0	0	0	0
NA	NA	NA	NA	NA	NA	0	0	0	0	0	0	0	0	0	0	0	0	0	0	0.0120929	0	0	0	0	0	0	0	0	0
NA	NA	NA	NA	NA	NA	0	0	0	0	0	0	0	0	0	0	0	0	0	0	0.0120929	0	0	0	0	0	0	0	0	0
NA	NA	NA	NA	NA	NA	0	0	0	0	0	0	0	0	0	0	0	0	0	0	0	0	0	0	0	0	0	0	0	0.0668896
NA	NA	NA	NA	NA	NA	0	0.0564305	0	0	0	0	0	0	0	0	0	0	0	0	0	0	0	0	0	0	0	0	0	0
NA	NA	NA	NA	NA	NA	0	0	0	0	0	0	0	0	0	0	0	0	0.0489367	0	0	0	0	0	0	0	0	0	0	0
NA	NA	NA	NA	NA	NA	0	0	0	0	0	0	0	0	0	0	0	0	0.0489367	0	0	0	0	0	0	0	0	0	0	0
NA	NA	NA	NA	NA	NA	0	0	0	0	0	0	0	0	0	0	0	0	0	0	0.0110851	0	0	0	0	0	0	0	0	0
NA	NA	NA	NA	NA	NA	0	0	0	0	0	0	0	0	0	0	0	0	0	0	0.0110851	0	0	0	0	0	0	0	0	0
NA	NA	NA	NA	NA	NA	0	0	0	0	0	0	0	0	0	0	0	0	0	0	0.0110851	0	0	0	0	0	0	0	0	0
NA	NA	NA	NA	NA	NA	0	0	0	0	0	0.025113	0	0	0	0	0	0	0	0	0	0	0	0	0	0	0	0	0	0
NA	NA	NA	NA	NA	NA	0	0	0	0	0	0.025113	0	0	0	0	0	0	0	0	0	0	0	0	0	0	0	0	0	0
NA	NA	NA	NA	NA	NA	0	0	0	0	0	0	0	0	0.0772857	0	0	0	0	0	0	0	0	0	0	0	0	0	0	0
NA	NA	NA	NA	NA	NA	0	0	0	0	0	0	0	0	0	0	0	0	0.0444879	0	0	0	0	0	0	0	0	0	0	0
NA	NA	NA	NA	NA	NA	0	0	0	0	0	0	0	0	0	0	0	0	0.0444879	0	0	0	0	0	0	0	0	0	0	0
NA	NA	NA	NA	NA	NA	0	0	0	0	0	0	0	0	0	0	0	0	0.0444879	0	0	0	0	0	0	0	0	0	0	0
NA	NA	NA	NA	NA	NA	0	0	0	0	0	0	0	0	0	0	0	0	0.0444879	0	0	0	0	0	0	0	0	0	0	0
NA	NA	NA	NA	NA	NA	0	0	0	0	0	0	0	0	0	0	0	0	0	0.0622161	0	0	0	0	0	0	0	0	0	0
NA	NA	NA	NA	NA	NA	0	0	0	0	0	0	0	0	0	0	0	0	0	0.0622161	0	0	0	0	0	0	0	0	0	0
NA	NA	NA	NA	NA	NA	0	0	0	0	0	0	0	0	0	0	0	0	0	0	0.0100774	0	0	0	0	0	0	0	0	0
NA	NA	NA	NA	NA	NA	0	0	0	0	0	0	0	0	0	0	0	0	0	0	0.0100774	0	0	0	0	0	0	0	0	0
NA	NA	NA	NA	NA	NA	0	0	0	0	0	0	0	0	0	0	0	0	0	0	0.0100774	0	0	0	0	0	0	0	0	0
NA	NA	NA	NA	NA	NA	0	0	0	0	0	0	0	0	0	0	0	0	0	0	0.0100774	0	0	0	0	0	0	0	0	0
NA	NA	NA	NA	NA	NA	0	0	0	0	0	0	1.12641	0	0	0	0	0	0	0	0	0	0	0	0	0	0	0	0	0
NA	NA	NA	NA	NA	NA	0	0	0	0	0	0	0	0	0	0	0	0	0.0400391	0	0	0	0	0	0	0	0	0	0	0
NA	NA	NA	NA	NA	NA	0	0	0	0	0	0	0	0	0	0	0	0	0.0400391	0	0	0	0	0	0	0	0	0	0	0
NA	NA	NA	NA	NA	NA	0	0	0	0	0	0	0	0	0	0	0	0	0.0400391	0	0	0	0	0	0	0	0	0	0	0
NA	NA	NA	NA	NA	NA	0	0	0	0	0	0	0	0	0	0	0	0	0.0400391	0	0	0	0	0	0	0	0	0	0	0
NA	NA	NA	NA	NA	NA	0	0	0	0	0	0	0	0	0	0	0	0	0.0400391	0	0	0	0	0	0	0	0	0	0	0
NA	NA	NA	NA	NA	NA	0	0	0	0	0	0	0	0	0	0	0	0	0.0400391	0	0	0	0	0	0	0	0	0	0	0
NA	NA	NA	NA	NA	NA	0	0	0	0	0	0	0	0	0	0	0	0	0	0.0559945	0	0	0	0	0	0	0	0	0	0
NA	NA	NA	NA	NA	NA	0	0	0	0	0	0	0	0	0	0	0	0	0	0.0559945	0	0	0	0	0	0	0	0	0	0
NA	NA	NA	NA	NA	NA	0	0	0	0	0	0	0	0	0	0	0	0	0	0.0559945	0	0	0	0	0	0	0	0	0	0
NA	NA	NA	NA	NA	NA	0	0	0	0	0	0	0	0	0	0	0	0	0	0	0.00906965	0	0	0	0	0	0	0	0	0
NA	NA	NA	NA	NA	NA	0	0	0	0	0	0	0	0	0	0	0	0	0	0	0.00906965	0	0	0	0	0	0	0	0	0
NA	NA	NA	NA	NA	NA	0	0	0	0	0	0	0	0	0	0	0	0	0	0	0.00906965	0	0	0	0	0	0	0	0	0
NA	NA	NA	NA	NA	NA	0	0	0	0	0	0	0	0	0	0	0	0	0	0	0	0	0	0	0	0	0	0	0	0.0501672
NA	NA	NA	NA	NA	NA	0	0	0	0	0	0.0200904	0	0	0	0	0	0	0	0	0	0	0	0	0	0	0	0	0	0
NA	NA	NA	NA	NA	NA	0	0	0	0	0	0.0200904	0	0	0	0	0	0	0	0	0	0	0	0	0	0	0	0	0	0
NA	NA	NA	NA	NA	NA	0	0	0	0	0	0	0	0	0	0	0	0	0.0355904	0	0	0	0	0	0	0	0	0	0	0
NA	NA	NA	NA	NA	NA	0	0	0	0	0	0	0	0	0	0	0	0	0.0355904	0	0	0	0	0	0	0	0	0	0	0
NA	NA	NA	NA	NA	NA	0	0	0	0	0	0	0	0	0	0	0	0	0.0355904	0	0	0	0	0	0	0	0	0	0	0
NA	NA	NA	NA	NA	NA	0	0	0	0	0	0	0	0	0	0	0	0	0	0.0497729	0	0	0	0	0	0	0	0	0	0
NA	NA	NA	NA	NA	NA	0	0	0	0	0	0	0	0	0	0	0	0	0	0.0497729	0	0	0	0	0	0	0	0	0	0
NA	NA	NA	NA	NA	NA	0	0	0	0	0	0	0	0	0	0	0	0	0	0	0.00806192	0	0	0	0	0	0	0	0	0
NA	NA	NA	NA	NA	NA	0	0	0	0	0	0	0	0	0	0	0	0	0	0	0.00806192	0	0	0	0	0	0	0	0	0
NA	NA	NA	NA	NA	NA	0	0	0	0	0	0	0	0	0	0	0	0	0	0	0.00806192	0	0	0	0	0	0	0	0	0
NA	NA	NA	NA	NA	NA	0	0	0	0	0	0	0	0	0	0	0	0	0	0	0	0	0	0	0	0.0460936	0	0	0	0.0222965
NA	NA	NA	NA	NA	NA	0	0	0	0	0	0.0175791	0	0	0	0	0	0	0	0	0	0	0	0	0	0	0	0	0	0
NA	NA	NA	NA	NA	NA	0	0	0	0	0	0.0175791	0	0	0	0	0	0	0	0	0	0	0	0	0	0	0	0	0	0
NA	NA	NA	NA	NA	NA	0	0	0	0	0	0.0175791	0	0	0	0	0	0	0	0	0	0	0	0	0	0	0	0	0	0
NA	NA	NA	NA	NA	NA	0	0	0	0	0	0	0	0	0	0	0	0	0.0311416	0	0	0	0	0	0	0	0	0	0	0
NA	NA	NA	NA	NA	NA	0	0	0	0	0	0	0	0	0	0	0	0	0.0311416	0	0	0	0	0	0	0	0	0	0	0
NA	NA	NA	NA	NA	NA	0	0	0	0	0	0	0	0	0	0	0	0	0.0311416	0	0	0	0	0	0	0	0	0	0	0
NA	NA	NA	NA	NA	NA	0	0	0	0	0	0	0	0	0	0	0	0	0.0311416	0	0	0	0	0	0	0	0	0	0	0
NA	NA	NA	NA	NA	NA	0	0	0	0	0	0	0	0	0	0	0	0	0.0311416	0	0	0	0	0	0	0	0	0	0	0
NA	NA	NA	NA	NA	NA	0	0	0	0	0	0	0	0	0	0	0	0	0	0.0435513	0	0	0	0	0	0	0	0	0	0
NA	NA	NA	NA	NA	NA	0	0	0	0	0	0	0	0	0	0	0	0	0	0.0435513	0	0	0	0	0	0	0	0	0	0
NA	NA	NA	NA	NA	NA	0	0	0	0	0	0	0	0	0	0	0	0	0	0.0435513	0	0	0	0	0	0	0	0	0	0
NA	NA	NA	NA	NA	NA	0	0	0	0	0	0	0	0	0	0	0	0	0	0	0.00705418	0	0	0	0	0	0	0	0	0
NA	NA	NA	NA	NA	NA	0	0	0	0	0	0	0	0	0	0	0	0	0	0	0.00705418	0	0	0	0	0	0	0	0	0
NA	NA	NA	NA	NA	NA	0	0	0	0	0	0	0	0	0	0	0	0	0	0	0.00705418	0	0	0	0	0	0	0	0	0
NA	NA	NA	NA	NA	NA	0	0	0	0	0	0	0	0	0	0	0	0	0	0	0	0	0	0	0	0	0	0	0.0415356	0
NA	NA	NA	NA	NA	NA	0	0	0	0	0	0.0150678	0	0	0	0	0	0	0	0	0	0	0	0	0	0	0	0	0	0
NA	NA	NA	NA	NA	NA	0	0	0	0	0	0.0150678	0	0	0	0	0	0	0	0	0	0	0	0	0	0	0	0	0	0
NA	NA	NA	NA	NA	NA	0	0	0	0	0	0.0150678	0	0	0	0	0	0	0	0	0	0	0	0	0	0	0	0	0	0
NA	NA	NA	NA	NA	NA	0	0	0	0	0	0.0150678	0	0	0	0	0	0	0	0	0	0	0	0	0	0	0	0	0	0
NA	NA	NA	NA	NA	NA	0	0	0	0	0	0.0150678	0	0	0	0	0	0	0	0	0	0	0	0	0	0	0	0	0	0
NA	NA	NA	NA	NA	NA	0	0	0	0	0	0	0.750939	0	0	0	0	0	0	0	0	0	0	0	0	0	0	0	0	0
NA	NA	NA	NA	NA	NA	0	0	0	0	0	0	0	0	0	0	0	0	0.0266928	0	0	0	0	0	0	0	0	0	0	0
NA	NA	NA	NA	NA	NA	0	0	0	0	0	0	0	0	0	0	0	0	0.0266928	0	0	0	0	0	0	0	0	0	0	0
NA	NA	NA	NA	NA	NA	0	0	0	0	0	0	0	0	0	0	0	0	0	0.0373297	0	0	0	0	0	0	0	0	0	0
NA	NA	NA	NA	NA	NA	0	0	0	0	0	0	0	0	0	0	0	0	0	0.0373297	0	0	0	0	0	0	0	0	0	0
NA	NA	NA	NA	NA	NA	0	0	0	0	0	0	0	0	0	0	0	0	0	0	0.00604644	0	0	0	0	0	0	0	0	0
NA	NA	NA	NA	NA	NA	0	0	0	0	0	0	0	0	0	0	0	0	0	0	0.00604644	0	0	0	0	0	0	0	0	0
NA	NA	NA	NA	NA	NA	0	0	0	0	0	0	0	0	0	0	0	0	0	0	0.00604644	0	0	0	0	0	0	0	0	0
NA	NA	NA	NA	NA	NA	0	0	0	0	0	0	0	0	0	0	0	0	0	0	0	1.11111	0	0	0	0	0	0	0	0
NA	NA	NA	NA	NA	NA	0	0	0	0	0	0	0	0	0	0	0	0	0	0	0	0	0	0.0290501	0	0	0	0	0	0
NA	NA	NA	NA	NA	NA	0	0	0	0	0	0	0	0	0	0	0	0	0	0	0	0	0	0	0.151134	0	0	0	0	0
NA	NA	NA	NA	NA	NA	0	0	0	0	0	0	0	0	0	0	0	0	0	0	0	0	0	0	0.151134	0	0	0	0	0
NA	NA	NA	NA	NA	NA	0	0	0	0	0	0.0125565	0	0	0	0	0	0	0	0	0	0	0	0	0	0	0	0	0	0
NA	NA	NA	NA	NA	NA	0	0	0	0	0	0	0	0	0	0	0	0	0.022244	0	0	0	0	0	0	0	0	0	0	0
NA	NA	NA	NA	NA	NA	0	0	0	0	0	0	0	0	0	0	0	0	0	0.0311081	0	0	0	0	0	0	0	0	0	0
NA	NA	NA	NA	NA	NA	0	0	0	0	0	0	0	0	0	0	0	0	0	0.0311081	0	0	0	0	0	0	0	0	0	0
NA	NA	NA	NA	NA	NA	0	0	0	0	0	0	0	0	0	0	0	0	0	0	0.0050387	0	0	0	0	0	0	0	0	0
NA	NA	NA	NA	NA	NA	0	0	0	0	0	0	0	0	0	0	0	0	0	0	0.0050387	0	0	0	0	0	0	0	0	0
NA	NA	NA	NA	NA	NA	0.041758	0	0	0	0	0	0	0	0	0	0	0	0	0	0	0	0	0	0	0	0	0	0	0
NA	NA	NA	NA	NA	NA	0	0	0	0	0	0	0	0	0	0	0	0	0.0177952	0	0	0	0	0	0	0	0	0	0	0
NA	NA	NA	NA	NA	NA	0	0	0	0	0	0	0	0	0	0	0	0	0	0	0	0	0	0	0	0	0	0.0318446	0	0
NA	NA	NA	NA	NA	NA	0	0	0	0	0	0	0	0	0	0	0	0	0	0	0	0	0	0	0	0	0	0	0.0237346	0
NA	NA	NA	NA	NA	NA	0.0313185	0	0	0	0	0	0	0	0	0	0	0	0	0	0	0	0	0	0	0	0	0	0	0
NA	NA	NA	NA	NA	NA	0.0313185	0	0	0	0	0	0	0	0	0	0	0	0	0	0	0	0	0	0	0	0	0	0	0
NA	NA	NA	NA	NA	NA	0	0	0	0	0	0.0075339	0	0	0	0	0	0	0	0	0	0	0	0	0	0	0	0	0	0
NA	NA	NA	NA	NA	NA	0	0	0	0	0	0	0	0	0	0	0	0	0.0133464	0	0	0	0	0	0	0	0	0	0	0
NA	NA	NA	NA	NA	NA	0	0	0	0	0	0	0	0	0	0	0	0	0	0	0.00302322	0	0	0	0	0	0	0	0	0
NA	NA	NA	NA	NA	NA	0	0	0	0	0	0	0	0	0	0	0	0	0	0	0.00302322	0	0	0	0	0	0	0	0	0
NA	NA	NA	NA	NA	NA	0	0	0	0	0	0	0	0	0	0	0	0	0	0	0	0.555556	0	0	0	0	0	0	0	0
NA	NA	NA	NA	NA	NA	0	0	0	0	0	0.0050226	0	0	0	0	0	0	0	0	0	0	0	0	0	0	0	0	0	0
NA	NA	NA	NA	NA	NA	0	0	0	0	0	0	0	0	0	0	0	0	0.00889759	0	0	0	0	0	0	0	0	0	0	0
NA	NA	NA	NA	NA	NA	0	0	0	0	0	0	0	0	0	0	0	0	0	0	0	0	0	0	0	0	0.0253325	0	0	0
					NA	11.4939	8.80829	0.731142	2.86738	0	16.8785	9.38673	0.38338	1.6771	0	0.0168039	0.0250399	62.2653	67.6974	38.2598	20.9259	0.756582	1.29273	5.11335	1.29062	1.17796	11.9895	14.9647	11.0981
				NA		11.4939	8.80829	0.731142	2.86738	0	16.8785	9.38673	0.38338	1.6771	0	0.0168039	0.0250399	62.2653	67.6974	38.2598	20.9259	0.756582	1.29273	5.11335	1.29062	1.17796	11.9895	14.9647	11.0981
			NA			11.4939	8.80829	0.731142	2.86738	0	16.8785	9.38673	0.38338	1.6771	0	0.0168039	0.0250399	62.2653	67.6974	38.2598	20.9259	0.756582	1.29273	5.11335	1.29062	1.17796	11.9895	14.9647	11.0981
		NA				11.4939	8.80829	0.731142	2.86738	0	16.8785	9.38673	0.38338	1.6771	0	0.0168039	0.0250399	62.2653	67.6974	38.2598	20.9259	0.756582	1.29273	5.11335	1.29062	1.17796	11.9895	14.9647	11.0981
	NA					11.4939	8.80829	0.731142	2.86738	0	16.8785	9.38673	0.38338	1.6771	0	0.0168039	0.0250399	62.2653	67.6974	38.2598	20.9259	0.756582	1.29273	5.11335	1.29062	1.17796	11.9895	14.9647	11.0981
NA						11.4939	8.80829	0.731142	2.86738	0	16.8785	9.38673	0.38338	1.6771	0	0.0168039	0.0250399	62.2653	67.6974	38.2598	20.9259	0.756582	1.29273	5.11335	1.29062	1.17796	11.9895	14.9647	11.0981
Grand total						100	100	100	100	100	100	100	100	100	100	100	100	100	100	100	100	100	100	100	100	100	100	100	100
